# Supplementary material for: Phenotypic and genome-based characterization of Klebsiella species from different One Health sources in South Africa reveals the presence of multidrug-resistant isolates
Source: Front Microbiol. 2026 May 29;17:1752622. doi: 10.3389/fmicb.2026.1752622 (PMC13261358; doi:10.3389/fmicb.2026.1752622)
Supplement: Supplementary file 1 [file Data_Sheet_1.zip]

Archive with 22 entries (22 files):
- Supplementary Figure 1.jpg
- Supplementary Table 16.xlsx
- Supplementary Table 17.xlsx
- Supplementary Table 15.xlsx
- Supplementary Table 14.xlsx
- Supplementary Table 13.xlsx
- Supplementary Table 12.xlsx
- Supplementary Table 11.xlsx
- Supplementary Table 10.xlsx
- Supplementary Table 9.xlsx
- Supplementary Figure 4B.jpg
- Supplementary Figure 4A.jpg
- Supplementary Table 8.xlsx
- Supplementary Table 7.xlsx
- Supplementary Table 6.xlsx
- Supplementary Figure 3.pdf
- Supplementary Table 5.xlsx
- Supplementary Figure 2.pdf
- Supplementary Table 4.xlsx
- Supplementary Table 3.xlsx
- Supplementary Table 2.xlsx
- Supplementary Table 1.xlsx
