# Supplementary material for: Phenotypic and genome-based characterization of Klebsiella species from different One Health sources in South Africa reveals the presence of multidrug-resistant isolates
Source: Front Microbiol. 2026 May 29;17:1752622. doi: 10.3389/fmicb.2026.1752622 (PMC13261358; doi:10.3389/fmicb.2026.1752622)
Supplement: Supplementary file 1 [file Data_Sheet_1.zip › Supplementary Table 16.xlsx]

## Sheet: ST4039
Suppl. Table 16. Matrix showing the number of SNPs of K. pneumoniae ST-4039 (MEZKP30) related to other K. pneumoniae ST-4039 isolates
	MEZKP30	14594 T7-027	10796 78
MEZKP30		251	275
14594 T7-027	251		182
10796 78	275	182
