# Supplementary material for: Phenotypic and genome-based characterization of Klebsiella species from different One Health sources in South Africa reveals the presence of multidrug-resistant isolates
Source: Front Microbiol. 2026 May 29;17:1752622. doi: 10.3389/fmicb.2026.1752622 (PMC13261358; doi:10.3389/fmicb.2026.1752622)
Supplement: Supplementary file 1 [file Data_Sheet_1.zip › Supplementary Table 17.xlsx]

## Sheet: Sheet1
The details of the identified prophages including genome size, G+C content, tRNA presence, proportion of hypothetical proteins, and phage identity detected in the Klebsiella sequences reported in the present study.
Isolate	Phage	Accession no.	Genome size (kb)	No.of ORFs	Hypothetical protein (%)	G+C (mol%)	tRNA
MEZKA31	PHAGE_Erwini_vB_EhrS_59	NC_048198	50.8	75	24	50.89	0
	PHAGE_Klebsi_3LV2017	NC_047817	22.9	25	0	55.29	0
MEZKA37	PHAGE_Shigel_Sf6	NC_005344	40.3	66	19	47.75	0
MEZKA43	PHAGE_Shigel_Sf6	NC_005344	69.3	60	16	48	0
MEZKP30	PHAGE_Salmon_118970_sal3	NC_031940	48.5	45	8	52.48	3
	PHAGE_Entero_mEp237	NC_019704	54.3	55	9	52.62	0
MEZKP33	PHAGE_Klebsi_ST147_VIM1phi7.1	NC_049451	28.6	30	1	54.52	1
	PHAGE_Salmon_Fels_1	NC_010391	47	60	15	50.33	3
	PHAGE_Erwini_vB_EhrS_59	NC_048198	46.2	66	16	52.06	0
	PHAGE_Entero_mEp237	NC_019704	65.8	53	8	51.66	0
	PHAGE_Klebsi_phiKO2	NC_005857	40	34	5	53.21	0
MEZKP34	PHAGE_Acinet_Bphi_B125	NC_019541	30.5	37	5	51.98	0
	PHAGE_Salmon_118970_sal3	NC_031940	65	78	21	51.31	1
MEZKP38	PHAGE_Salmon_SPN3UB	NC_019545	67.6	80	16	51.98	5
	PHAGE_Salmon_SEN34	NC_028699	54.1	77	17	52.92	1
	PHAGE_Entero_mEp390	NC_019721	46.8	53	7	51.86	1
MEZKP45	PHAGE_Klebsi_ST147_VIM1phi7.1	NC_049451	28.6	30	1	54.52	1
	PHAGE_Salmon_Fels_1	NC_010391	47	57	12	50.32	3
	PHAGE_Erwini_vB_EhrS_59	NC_048198	46.2	67	17	52.06	0
	PHAGE_Entero_mEp237	NC_019704	65.8	53	8	51.66	0
	PHAGE_Klebsi_phiKO2	NC_005857	60	57	17	51.96	0
MEZKP48	PHAGE_Salmon_SPN3UB	NC_019545	61.4	80	24	52.11	5
	PHAGE_Salmon_SEN34	NC_028699	54.1	78	17	52.92	1
	PHAGE_Entero_mEp390	NC_019721	46.8	50	6	51.86	1
MEZKP50	PHAGE_Klebsi_ST437_OXA245phi4.1	NC_049448	40.9	51	3	53.95	1
	PHAGE_Entero_mEp237	NC_019704	54.5	79	20	51.98	1
	PHAGE_Escher_500465_1	NC_049342	37.7	23	3	54.76	1
MEZKP58	PHAGE_Entero_mEp237	NC_019704	55.2	70	14	51.6	1
MEZKP186	PHAGE_Stx2_c_Stx2a_F451	NC_049924	9.6	14	3	54.76	0
	PHAGE_Entero_mEp237	NC_019704	33.6	49	14	54.03	0
	PHAGE_Klebsi_ST512_KPC3phi13.2	NC_049452	29.7	30	1	52.53	0
MEZKP192	PHAGE_Salmon_SEN34	NC_028699	33.6	49	14	54.03	0
	PHAGE_Klebsi_ST512_KPC3phi13.2	NC_049452	23.3	31	1	50.62	0
	PHAGE_Klebsi_3LV2017	NC_047817	32.2	39	6	55.65	0
MEZKV13	PHAGE_Entero_mEp237	NC_019704	52.2	77	30	51.65	0
	PHAGE_Entero_mEp235	NC_019708	33.4	49	7	52.17	0
MEZKV51	PHAGE_Entero_mEp235	NC_019708	33.4	48	7	52.17	0
	PHAGE_Entero_mEp237	NC_019704	52.2	77	30	51.65	0
MEZKV52	PHAGE_Entero_mEp235	NC_019708	35.1	44	7	52.92	0
	PHAGE_Entero_mEp237	NC_019704	47.9	69	22	51.33	0
