# Supplementary material for: Phenotypic and genome-based characterization of Klebsiella species from different One Health sources in South Africa reveals the presence of multidrug-resistant isolates
Source: Front Microbiol. 2026 May 29;17:1752622. doi: 10.3389/fmicb.2026.1752622 (PMC13261358; doi:10.3389/fmicb.2026.1752622)
Supplement: Supplementary file 1 [file Data_Sheet_1.zip › Supplementary Table 15.xlsx]

## Sheet: ST2465
Suppl. Table 15. Matrix showing the number of SNPs of K. variicola ST-2465 related to K. variicola isolate SB5386
	MEZKV13	MEZKV52	MEZKV51	4432 SB5386
MEZKV13		60	106	8413
MEZKV52	60		146	8453
MEZKV51	106	146		8481
4432 SB5386	8413	8453	8481
