# Supplementary material for: Phenotypic and genome-based characterization of Klebsiella species from different One Health sources in South Africa reveals the presence of multidrug-resistant isolates
Source: Front Microbiol. 2026 May 29;17:1752622. doi: 10.3389/fmicb.2026.1752622 (PMC13261358; doi:10.3389/fmicb.2026.1752622)
Supplement: Supplementary file 1 [file Data_Sheet_1.zip › Supplementary Table 14.xlsx]

## Sheet: ST617
Suppl. Table 14. Matrix showing the number of SNPs of K. pneumoniae ST-617 (MEZKP50, MEZKP58) related to other K. pneumoniae ST-617.
	MEZKP50	MEZKP58	43570 SRR8767541	33580 SRR10094546	33352 SRR10094545	50577 GCA _003937075 _1	53850 GCA _003937145 _1	53851 GCA _003937125 _1	48577 GCA _900501045 _1	47142 GCA _900493295 _1	47136 GCA _900493235 _1
MEZKP50		34	363	520	520	521	542	543	3290	3296	3299
MEZKP58	34		365	522	522	523	544	545	3292	3298	3301
43570 SRR8767541	363	365		487	487	488	509	510	3263	3269	3272
33580 SRR10094546	520	522	487		38	31	56	59	3412	3418	3415
33352 SRR10094545	520	522	487	38		43	60	61	3412	3418	3421
50577 GCA _003937075 _1	521	523	488	31	43		59	62	3413	3419	3416
53850 GCA _003937145 _1	542	544	509	56	60	59		79	3434	3440	3443
53851 GCA _003937125 _1	543	545	510	59	61	62	79		3435	3441	3442
48577 GCA _900501045 _1	3290	3292	3263	3412	3412	3413	3434	3435		531	534
47142 GCA _900493295 _1	3296	3298	3269	3418	3418	3419	3440	3441	531		5
47136 GCA _900493235 _1	3299	3301	3272	3415	3421	3416	3443	3442	534	5
