# Supplementary material for: Phenotypic and genome-based characterization of Klebsiella species from different One Health sources in South Africa reveals the presence of multidrug-resistant isolates
Source: Front Microbiol. 2026 May 29;17:1752622. doi: 10.3389/fmicb.2026.1752622 (PMC13261358; doi:10.3389/fmicb.2026.1752622)
Supplement: Supplementary file 1 [file Data_Sheet_1.zip › Supplementary Table 13.xlsx]

## Sheet: ST494_SNPs
Suppl. Table 13. Matrix showing the number of SNPs of K. aerogenes ST-494 (MEZKA31) related to K. aerogenes isolate NK_H4_005
	MEZKA31	18178_NK_H4_005
MEZKA31	0	380043
18178_NK_H4_005	380043	0
