# Supplementary material for: Phenotypic and genome-based characterization of Klebsiella species from different One Health sources in South Africa reveals the presence of multidrug-resistant isolates
Source: Front Microbiol. 2026 May 29;17:1752622. doi: 10.3389/fmicb.2026.1752622 (PMC13261358; doi:10.3389/fmicb.2026.1752622)
Supplement: Supplementary file 1 [file Data_Sheet_1.zip › Supplementary Table 12.xlsx]

## Sheet: ST128
Suppl. Table 12. Matrix showing the number of SNPs of K. aerogenes ST-128 (MEZKA37, MEZKA43) related to K. aerogenes isolate 288_19
	MEZKA37	MEZKA43	377 288_19
MEZKA37		238	11172
MEZKA43	238		11144
377 288_19	11172	11144
