# Supplementary material for: Phenotypic and genome-based characterization of Klebsiella species from different One Health sources in South Africa reveals the presence of multidrug-resistant isolates
Source: Front Microbiol. 2026 May 29;17:1752622. doi: 10.3389/fmicb.2026.1752622 (PMC13261358; doi:10.3389/fmicb.2026.1752622)
Supplement: Supplementary file 1 [file Data_Sheet_1.zip › Supplementary Table 11.xlsx]

## Sheet: ST76
Matrix showing the number of SNPs of K. pneumoniae ST-76 (MEZKP186, MEZKP192) related to other K. pneumoniae ST-76.
	MEZKP186	MEZKP192	35104 SRR14194620	15940 MVK-11O111	30416 SRR11819382	26033 ERR4795593	30242 SRR10694581	46434 SRR8175017	46497 SRR6713417	48168 GCA-001904075-4	34159 SRR10377037	32118 SRR12972224	36078 SRR14450285	42189 SRR5877477	28121 ERR4019904	46783 GCA-004005105-1	35919 SRR14449847	4955 SB5715	22995 NMI4379-16	24421 ERR4465227	44420 SRR5387364	24722 ERR4920576	9529 SB6474	42502 SRR7867325	13857 SPARK-2697-C2	25770 ERR4795450	34840 SRR13619182	24659 ERR4920494	25542 ERR4795555	24703 ERR4920547	41220 SRR18175658	6205 SB5956	28782 ERR3416186	27443 ERR474467	41016 SRR18032154	32205 SRR13077250	45749 SRR8174987	30472 SRR11819317	36672 SRR15047161	27900 ERR2303443	4603 SB5557	38561 SRR16675822	25106 DRR320065	32203 SRR13077252	51008 GCA-000694715-1	14568 T7-239	26160 ERR4795803	15977 B19697	42499 SRR7867328
MEZKP186		25	234	324	3091	2824	1870	3006	303	3076	2862	3071	3091	2001	3000	278	2014	2836	3068	2852	2859	2042	2989	3042	4383	2824	667	2088	3077	3066	1840	4093	312	3116	751	295	3028	3116	3070	3388	3027	3068	3131	299	273	719	3050	3077	3055
MEZKP192	25		237	327	3094	2827	1873	3009	306	3079	2865	3074	3094	2004	3003	281	2017	2839	3071	2855	2862	2045	2992	3045	4386	2827	670	2091	3080	3069	1843	4096	315	3119	754	298	3031	3119	3073	3391	3030	3071	3134	302	276	722	3053	3080	3058
35104 SRR14194620	234	237		338	3105	2838	1884	3020	317	3090	2876	3085	3105	2015	3014	292	2028	2850	3082	2866	2873	2056	3003	3056	4397	2838	681	2102	3091	3080	1854	4107	326	3130	765	309	3042	3130	3084	3402	3041	3082	3145	313	287	733	3064	3091	3069
15940 MVK-11O111	324	327	338		3104	2838	1884	3019	317	3089	2876	3084	3104	2015	3013	244	2028	2850	3081	2864	2873	2056	3002	3055	4397	2838	681	2102	3090	3079	1854	4107	278	3129	765	309	3041	3129	3083	3401	3040	3081	3144	313	287	733	3062	3090	3068
30416 SRR11819382	3091	3094	3105	3104		3276	1902	324	3082	141	3314	388	0	2074	317	3059	2093	3288	403	3304	3311	2115	306	359	4421	3276	3188	2169	395	383	1872	4960	3093	3142	3254	3076	345	453	315	707	344	385	448	3080	3054	3222	367	412	372
26033 ERR4795593	2824	2827	2838	2838	3276		1952	3192	2817	3261	340	3256	3276	2083	3185	2792	2098	294	3253	311	129	2126	3174	3227	4295	2	2943	2172	3262	3251	1922	4750	2826	3304	3009	2809	3213	3301	3255	3573	3212	3253	3316	2813	2787	2977	3233	3260	3240
30242 SRR10694581	1870	1873	1884	1884	1902	1952		1818	1863	1887	1988	1880	1902	681	1811	1838	696	1962	1875	1978	1987	724	1800	1853	3071	1952	1977	770	1888	1877	286	3786	1872	2017	2043	1855	1839	1927	1881	2199	1838	1877	1942	1859	1833	2011	1859	1888	1866
46434 SRR8175017	3006	3009	3020	3019	324	3192	1818		2997	309	3230	214	324	1997	227	2974	2010	3204	319	3220	3227	2038	216	269	4343	3192	3103	2086	305	293	1788	4875	3008	3056	3169	2991	255	369	303	617	254	211	284	2995	2969	3137	193	328	282
46497 SRR6713417	303	306	317	317	3082	2817	1863	2997		3067	2855	3062	3082	1994	2991	271	2007	2829	3059	2845	2852	2035	2980	3033	4376	2817	660	2073	3068	3057	1833	4086	305	3109	744	216	3019	3107	3061	3379	3018	3059	3122	220	174	712	3041	3068	3046
48168 GCA-001904075-4	3076	3079	3090	3089	141	3261	1887	309	3067		3299	373	141	2065	302	3044	2078	3273	388	3289	3296	2106	291	344	4412	3261	3173	2154	380	368	1857	4945	3078	3127	3239	3061	330	438	300	692	329	370	433	3065	3039	3207	352	397	357
34159 SRR10377037	2862	2865	2876	2876	3314	340	1988	3230	2855	3299		3294	3314	2119	3223	2830	2134	348	3291	365	375	2162	3212	3265	4331	340	2981	2208	3300	3289	1958	4786	2864	3340	3047	2847	3250	3339	3293	3611	3248	3291	3354	2851	2825	3015	3271	3298	3278
32118 SRR12972224	3071	3074	3085	3084	388	3256	1880	214	3062	373	3294		388	2059	291	3039	2072	3268	383	3282	3290	2100	280	333	4407	3256	3168	2148	369	357	1852	4940	3073	3122	3234	3056	319	433	367	681	318	13	348	3060	3034	3202	141	392	346
36078 SRR14450285	3091	3094	3105	3104	0	3276	1902	324	3082	141	3314	388		2074	317	3059	2093	3288	403	3304	3311	2115	306	359	4421	3276	3188	2169	395	383	1872	4960	3093	3142	3254	3076	345	453	315	707	344	385	448	3080	3054	3222	367	412	372
42189 SRR5877477	2001	2004	2015	2015	2074	2083	681	1997	1994	2065	2119	2059	2074		1990	1969	475	2093	2058	2109	2118	447	1979	2032	3192	2083	2108	335	2067	2056	651	3917	2003	2138	2172	1986	2018	2106	2060	2378	2016	2056	2121	1990	1964	2142	2038	2067	2045
28121 ERR4019904	3000	3003	3014	3013	317	3185	1811	227	2991	302	3223	291	317	1990		2968	2003	3197	310	3213	3218	2029	209	262	4331	3185	3095	2079	298	286	1781	4869	3002	3047	3163	2985	248	360	296	610	247	288	351	2989	2963	3131	270	321	275
46783 GCA-004005105-1	278	281	292	244	3059	2792	1838	2974	271	3044	2830	3039	3059	1969	2968		1982	2804	3036	2820	2827	2010	2957	3010	4350	2792	635	2056	3045	3034	1808	4061	232	3084	719	263	2996	3084	3038	3356	2995	3036	3099	267	241	687	3018	3045	3023
35919 SRR14449847	2014	2017	2028	2028	2093	2098	696	2010	2007	2078	2134	2072	2093	475	2003	1982		2108	2071	2124	2133	516	1992	2045	3209	2098	2121	564	2080	2069	665	3930	2014	2151	2185	1999	2031	2119	2073	2391	2029	2069	2134	2003	1977	2155	2051	2080	2058
4955 SB5715	2836	2839	2850	2850	3288	294	1962	3204	2829	3273	348	3268	3288	2093	3197	2804	2108		3265	275	329	2136	3186	3239	4305	294	2955	2182	3274	3263	1932	4760	2838	3314	3021	2821	3225	3313	3267	3585	3222	3265	3328	2825	2799	2989	3245	3272	3252
22995 NMI4379-16	3068	3071	3082	3081	403	3253	1875	319	3059	388	3291	383	403	2058	310	3036	2071	3265		3281	3278	2099	301	354	4402	3253	3155	2147	390	378	1845	4937	3070	3119	3231	3053	339	430	382	700	339	380	443	3057	3031	3199	362	373	367
24421 ERR4465227	2852	2855	2866	2864	3304	311	1978	3220	2845	3289	365	3282	3304	2109	3213	2820	2124	275	3281		345	2152	3202	3255	4321	311	2971	2198	3290	3279	1948	4776	2854	3330	3037	2837	3241	3329	3283	3601	3238	3281	3344	2841	2815	3005	3261	3288	3268
44420 SRR5387364	2859	2862	2873	2873	3311	129	1987	3227	2852	3296	375	3290	3311	2118	3218	2827	2133	329	3278	345		2161	3209	3262	4330	129	2968	2207	3297	3286	1957	4785	2861	3339	3044	2844	3248	3336	3290	3608	3247	3288	3351	2848	2822	3012	3268	3295	3275
24722 ERR4920576	2042	2045	2056	2056	2115	2126	724	2038	2035	2106	2162	2100	2115	447	2029	2010	516	2136	2099	2152	2161		2020	2073	3233	2126	2149	542	2108	2097	692	3958	2044	2179	2213	2027	2059	2145	2101	2419	2057	2097	2162	2031	2005	2183	2079	2108	2086
9529 SB6474	2989	2992	3003	3002	306	3174	1800	216	2980	291	3212	280	306	1979	209	2957	1992	3186	301	3202	3209	2020		251	4325	3174	3086	2068	287	275	1770	4858	2991	3040	3152	2974	237	351	285	599	236	277	340	2978	2952	3120	259	310	264
42502 SRR7867325	3042	3045	3056	3055	359	3227	1853	269	3033	344	3265	333	359	2032	262	3010	2045	3239	354	3255	3262	2073	251		4376	3227	3139	2121	340	112	1823	4911	3044	3093	3205	3027	290	404	338	652	289	330	393	3031	3005	3173	312	363	29
13857 SPARK-2697-C2	4383	4386	4397	4397	4421	4295	3071	4343	4376	4412	4331	4407	4421	3192	4331	4350	3209	4305	4402	4321	4330	3233	4325	4376		4295	4490	3285	4413	4400	3041	6209	4385	4480	4556	4368	4364	4452	4406	4627	4363	4404	4467	4370	4346	4524	4384	4408	4389
25770 ERR4795450	2824	2827	2838	2838	3276	2	1952	3192	2817	3261	340	3256	3276	2083	3185	2792	2098	294	3253	311	129	2126	3174	3227	4295		2943	2172	3262	3251	1922	4750	2826	3304	3009	2809	3213	3301	3255	3573	3212	3253	3316	2813	2787	2977	3233	3260	3240
34840 SRR13619182	667	670	681	681	3188	2943	1977	3103	660	3173	2981	3168	3188	2108	3095	635	2121	2955	3155	2971	2968	2149	3086	3139	4490	2943		2195	3174	3163	1947	4194	669	3192	790	652	3125	3213	3167	3485	3124	3165	3228	656	630	758	3147	3172	3152
24659 ERR4920494	2088	2091	2102	2102	2169	2172	770	2086	2073	2154	2208	2148	2169	335	2079	2056	564	2182	2147	2198	2207	542	2068	2121	3285	2172	2195		2154	2145	740	4004	2090	2227	2259	2073	2105	2195	2149	2466	2103	2145	2210	2077	2051	2229	2127	2156	2134
25542 ERR4795555	3077	3080	3091	3090	395	3262	1888	305	3068	380	3300	369	395	2067	298	3045	2080	3274	390	3290	3297	2108	287	340	4413	3262	3174	2154		364	1858	4944	3079	3128	3240	3062	212	440	374	688	211	366	429	3066	3040	3208	348	399	353
24703 ERR4920547	3066	3069	3080	3079	383	3251	1877	293	3057	368	3289	357	383	2056	286	3034	2069	3263	378	3279	3286	2097	275	112	4400	3251	3163	2145	364		1847	4935	3068	3117	3229	3051	314	428	362	676	313	354	417	3055	3029	3197	336	387	125
41220 SRR18175658	1840	1843	1854	1854	1872	1922	286	1788	1833	1857	1958	1852	1872	651	1781	1808	665	1932	1845	1948	1957	692	1770	1823	3041	1922	1947	740	1858	1847		3756	1842	1985	2013	1825	1809	1897	1851	2169	1808	1849	1912	1829	1803	1981	1829	1858	1836
6205 SB5956	4093	4096	4107	4107	4960	4750	3786	4875	4086	4945	4786	4940	4960	3917	4869	4061	3930	4760	4937	4776	4785	3958	4858	4911	6209	4750	4194	4004	4944	4935	3756		4095	5010	4261	4078	4897	4984	4939	5064	4896	4937	5000	4082	4056	4229	4919	4946	4924
28782 ERR3416186	312	315	326	278	3093	2826	1872	3008	305	3078	2864	3073	3093	2003	3002	232	2014	2838	3070	2854	2861	2044	2991	3044	4385	2826	669	2090	3079	3068	1842	4095		3118	753	297	3030	3118	3072	3390	3029	3070	3133	301	275	721	3052	3079	3057
27443 ERR474467	3116	3119	3130	3129	3142	3304	2017	3056	3109	3127	3340	3122	3142	2138	3047	3084	2151	3314	3119	3330	3339	2179	3040	3093	4480	3304	3192	2227	3128	3117	1985	5010	3118		3256	3101	3079	3167	3121	3439	3078	3119	3182	3105	3079	3226	3099	3128	3106
41016 SRR18032154	751	754	765	765	3254	3009	2043	3169	744	3239	3047	3234	3254	2172	3163	719	2185	3021	3231	3037	3044	2213	3152	3205	4556	3009	790	2259	3240	3229	2013	4261	753	3256		736	3191	3279	3233	3551	3190	3231	3294	740	714	436	3213	3240	3218
32205 SRR13077250	295	298	309	309	3076	2809	1855	2991	216	3061	2847	3056	3076	1986	2985	263	1999	2821	3053	2837	2844	2027	2974	3027	4368	2809	652	2073	3062	3051	1825	4078	297	3101	736		3013	3101	3055	3373	3012	3053	3116	6	186	704	3035	3062	3040
45749 SRR8174987	3028	3031	3042	3041	345	3213	1839	255	3019	330	3250	319	345	2018	248	2996	2031	3225	339	3241	3248	2059	237	290	4364	3213	3125	2105	212	314	1809	4897	3030	3079	3191	3013		390	324	638	119	316	379	3017	2991	3159	298	349	303
30472 SRR11819317	3116	3119	3130	3129	453	3301	1927	369	3107	438	3339	433	453	2106	360	3084	2119	3313	430	3329	3336	2145	351	404	4452	3301	3213	2195	440	428	1897	4984	3118	3167	3279	3101	390		430	750	389	430	492	3105	3079	3247	412	439	417
36672 SRR15047161	3070	3073	3084	3083	315	3255	1881	303	3061	300	3293	367	315	2060	296	3038	2073	3267	382	3283	3290	2101	285	338	4406	3255	3167	2149	374	362	1851	4939	3072	3121	3233	3055	324	430		686	323	364	427	3059	3033	3201	346	391	351
27900 ERR2303443	3388	3391	3402	3401	707	3573	2199	617	3379	692	3611	681	707	2378	610	3356	2391	3585	700	3601	3608	2419	599	652	4627	3573	3485	2466	688	676	2169	5064	3390	3439	3551	3373	638	750	686		637	678	741	3377	3351	3519	660	709	665
4603 SB5557	3027	3030	3041	3040	344	3212	1838	254	3018	329	3248	318	344	2016	247	2995	2029	3222	339	3238	3247	2057	236	289	4363	3212	3124	2103	211	313	1808	4896	3029	3078	3190	3012	119	389	323	637		315	378	3016	2990	3158	297	348	302
38561 SRR16675822	3068	3071	3082	3081	385	3253	1877	211	3059	370	3291	13	385	2056	288	3036	2069	3265	380	3281	3288	2097	277	330	4404	3253	3165	2145	366	354	1849	4937	3070	3119	3231	3053	316	430	364	678	315		345	3057	3031	3199	138	389	343
25106 DRR320065	3131	3134	3145	3144	448	3316	1942	284	3122	433	3354	348	448	2121	351	3099	2134	3328	443	3344	3351	2162	340	393	4467	3316	3228	2210	429	417	1912	5000	3133	3182	3294	3116	379	492	427	741	378	345		3120	3094	3262	327	452	406
32203 SRR13077252	299	302	313	313	3080	2813	1859	2995	220	3065	2851	3060	3080	1990	2989	267	2003	2825	3057	2841	2848	2031	2978	3031	4370	2813	656	2077	3066	3055	1829	4082	301	3105	740	6	3017	3105	3059	3377	3016	3057	3120		190	708	3039	3066	3044
51008 GCA-000694715-1	273	276	287	287	3054	2787	1833	2969	174	3039	2825	3034	3054	1964	2963	241	1977	2799	3031	2815	2822	2005	2952	3005	4346	2787	630	2051	3040	3029	1803	4056	275	3079	714	186	2991	3079	3033	3351	2990	3031	3094	190		682	3013	3040	3018
14568 T7-239	719	722	733	733	3222	2977	2011	3137	712	3207	3015	3202	3222	2142	3131	687	2155	2989	3199	3005	3012	2183	3120	3173	4524	2977	758	2229	3208	3197	1981	4229	721	3226	436	704	3159	3247	3201	3519	3158	3199	3262	708	682		3181	3208	3186
26160 ERR4795803	3050	3053	3064	3062	367	3233	1859	193	3041	352	3271	141	367	2038	270	3018	2051	3245	362	3261	3268	2079	259	312	4384	3233	3147	2127	348	336	1829	4919	3052	3099	3213	3035	298	412	346	660	297	138	327	3039	3013	3181		371	325
15977 B19697	3077	3080	3091	3090	412	3260	1888	328	3068	397	3298	392	412	2067	321	3045	2080	3272	373	3288	3295	2108	310	363	4408	3260	3172	2156	399	387	1858	4946	3079	3128	3240	3062	349	439	391	709	348	389	452	3066	3040	3208	371		376
42499 SRR7867328	3055	3058	3069	3068	372	3240	1866	282	3046	357	3278	346	372	2045	275	3023	2058	3252	367	3268	3275	2086	264	29	4389	3240	3152	2134	353	125	1836	4924	3057	3106	3218	3040	303	417	351	665	302	343	406	3044	3018	3186	325	376
35918 SRR14449848	2012	2015	2026	2026	2091	2096	694	2008	2005	2076	2132	2070	2091	473	2001	1980	2	2106	2069	2122	2131	514	1990	2043	3207	2096	2119	562	2078	2067	663	3928	2012	2149	2183	1997	2029	2117	2071	2389	2027	2067	2132	2001	1975	2153	2049	2078	2056
37522 SRR13183142	808	811	822	822	3311	3066	2100	3226	801	3296	3104	3291	3311	2231	3220	776	2244	3078	3288	3094	3101	2272	3209	3262	4613	3066	847	2318	3297	3286	2068	4316	810	3315	525	793	3248	3336	3290	3607	3247	3288	3351	797	771	211	3270	3297	3275
14635 T7-076	300	303	314	266	3081	2814	1860	2996	293	3066	2852	3061	3081	1991	2990	220	2004	2826	3058	2842	2849	2032	2979	3032	4373	2814	657	2078	3067	3056	1830	4083	254	3106	741	285	3018	3106	3060	3378	3017	3058	3121	289	263	709	3040	3067	3045
52495 GCA-900173615-1	465	468	479	479	2968	2723	1757	2883	458	2953	2761	2948	2968	1888	2877	433	1901	2735	2945	2751	2758	1929	2866	2919	4270	2723	504	1975	2954	2943	1727	3975	467	2972	557	450	2905	2993	2945	3265	2904	2945	3008	454	428	525	2927	2954	2932
30283 SRR10694526	2975	2978	2989	2988	292	3160	1786	202	2966	277	3198	265	292	1965	195	2943	1978	3172	286	3188	3195	2006	184	237	4311	3160	3072	2053	273	261	1756	4844	2977	3026	3138	2960	223	337	271	563	222	263	326	2964	2938	3106	245	296	250
13181 SPARK-1431-C1	3082	3085	3096	3095	399	3267	1893	225	3073	384	3305	209	399	2072	302	3050	2085	3279	394	3295	3302	2113	291	344	4418	3267	3179	2161	380	368	1863	4949	3084	3133	3245	3067	330	444	378	692	329	206	359	3071	3045	3213	188	403	357
39867 SRR17309009	2824	2827	2838	2838	3276	62	1952	3192	2817	3261	340	3256	3276	2083	3185	2792	2098	294	3253	311	129	2126	3174	3227	4295	62	2943	2172	3262	3251	1922	4750	2826	3304	3009	2809	3213	3301	3255	3573	3212	3253	3316	2813	2787	2977	3233	3260	3240
53743 GCA-900084425-1	3118	3121	3132	3131	3145	3307	2020	3059	3111	3130	3343	3125	3145	2141	3050	3086	2154	3317	3122	3333	3342	2182	3043	3096	4483	3307	3194	2230	3131	3120	1988	5012	3120	3	3258	3103	3082	3170	3124	3442	3081	3122	3185	3107	3081	3228	3102	3131	3109
39739 SRR17308693	741	744	755	755	3244	2999	2033	3159	734	3229	3037	3224	3244	2164	3153	709	2177	3011	3221	3027	3034	2205	3142	3195	4546	2999	780	2251	3230	3219	2003	4251	743	3248	459	726	3181	3269	3223	3541	3180	3221	3284	730	704	159	3203	3230	3208
32200 SRR13077259	294	297	308	308	3075	2808	1854	2990	215	3060	2846	3055	3075	1985	2984	262	1998	2820	3052	2836	2843	2026	2973	3026	4367	2808	651	2072	3061	3050	1824	4077	296	3100	735	1	3012	3100	3054	3372	3011	3052	3115	5	185	703	3034	3061	3039
48754 GCA-900501345-1	2992	2995	3006	3005	311	3177	1803	177	2983	296	3215	241	311	1982	212	2960	1995	3189	296	3205	3202	2023	203	256	4328	3177	3079	2071	292	280	1773	4861	2994	3043	3155	2977	242	356	290	604	241	238	301	2981	2955	3123	220	315	269
41250 SRR18175704	2830	2833	2844	2844	3282	68	1958	3198	2823	3267	346	3262	3282	2089	3191	2798	2104	300	3259	317	135	2132	3178	3233	4301	68	2949	2178	3268	3257	1928	4756	2832	3310	3015	2815	3219	3307	3261	3579	3218	3259	3322	2819	2793	2982	3239	3266	3246
42235 SRR7867327	3036	3039	3050	3049	353	3221	1847	263	3027	338	3259	327	353	2026	256	3004	2039	3233	348	3249	3256	2067	245	10	4370	3221	3133	2115	334	106	1817	4905	3038	3087	3199	3021	284	398	332	646	283	324	387	3025	2999	3167	306	357	21
54036 GCA-002936205-2	298	301	312	312	3077	2812	1858	2992	5	3062	2850	3057	3077	1989	2986	266	2002	2824	3054	2840	2847	2030	2975	3028	4371	2812	655	2068	3063	3052	1828	4081	300	3104	739	211	3014	3102	3056	3374	3013	3054	3117	215	169	707	3036	3063	3041
46331 SRR5386386	3070	3073	3084	3083	135	3255	1881	303	3061	100	3293	367	135	2059	296	3038	2072	3267	380	3283	3288	2100	285	338	4406	3255	3165	2148	374	362	1851	4939	3072	3121	3233	3055	324	432	294	686	323	364	427	3059	3033	3201	346	391	351
3008 EW-20-R MAC-1	337	340	351	303	3118	2851	1897	3033	330	3103	2889	3098	3118	2028	3025	257	2041	2863	3091	2879	2882	2069	3016	3069	4410	2851	690	2115	3104	3093	1867	4120	253	3143	778	322	3055	3143	3093	3415	3054	3095	3158	326	300	746	3077	3104	3082
26301 ERR4795484	3074	3077	3088	3087	392	3259	1885	302	3065	377	3297	366	392	2064	295	3042	2077	3271	387	3287	3294	2105	284	337	4410	3259	3171	2151	5	361	1855	4941	3076	3125	3237	3059	209	437	371	685	208	363	426	3063	3037	3205	345	396	350
13133 SPARK-137-C1	3072	3075	3086	3085	389	3257	1883	215	3063	374	3295	199	389	2062	292	3040	2075	3269	384	3285	3292	2103	281	334	4408	3257	3169	2151	370	358	1853	4939	3074	3123	3235	3057	320	434	368	682	319	196	349	3061	3035	3203	178	393	347
24660 ERR4920495	2094	2097	2108	2108	2175	2178	776	2092	2085	2160	2214	2154	2175	341	2085	2062	570	2188	2153	2204	2213	548	2074	2127	3291	2178	2201	20	2160	2151	746	4010	2096	2233	2265	2079	2111	2201	2155	2472	2109	2151	2216	2083	2057	2235	2133	2162	2140
25491 ERR4795701	3061	3064	3075	3074	378	3246	1872	204	3052	363	3284	200	378	2051	281	3029	2064	3258	373	3274	3281	2092	270	323	4397	3246	3158	2140	359	347	1842	4930	3063	3112	3224	3046	309	423	357	671	308	197	338	3050	3024	3192	179	382	336
50688 GCA-003057335-1	1998	2001	2012	2012	2077	2082	680	1994	1991	2062	2118	2056	2077	409	1987	1966	472	2092	2055	2108	2117	384	1976	2029	3193	2082	2103	498	2064	2053	650	3914	2000	2135	2169	1983	2015	2103	2057	2375	2013	2053	2118	1987	1961	2139	2035	2064	2042
14567 T7-106	2055	2058	2069	2068	1648	2243	864	1564	2048	1633	2279	1628	1648	1045	1557	2023	1058	2253	1625	2269	2278	1086	1546	1599	3434	2243	2152	1134	1634	1623	834	3926	2057	2268	2218	2040	1585	1673	1627	1945	1584	1625	1688	2044	2018	2186	1607	1634	1612
24154 ERR4367687	311	314	325	277	3092	2825	1869	3007	304	3077	2863	3072	3092	2002	3001	231	2015	2837	3069	2853	2860	2043	2990	3043	4384	2825	668	2089	3078	3067	1839	4094	265	3117	752	296	3029	3117	3071	3389	3028	3069	3132	300	274	720	3051	3078	3056
27824 ERR1313166	3917	3920	3932	3933	4288	4413	3394	4201	3912	4273	4449	4267	4288	3524	4193	3887	3535	4423	4265	4439	4448	3564	4186	4239	5770	4413	4005	3611	4274	4263	3364	5607	3921	4591	4069	3904	4225	4313	4267	4584	4224	4264	4327	3908	3882	4039	4244	4274	4252
42803 SRR7867326	3040	3043	3054	3053	357	3225	1851	267	3031	342	3263	331	357	2030	260	3008	2043	3237	352	3253	3260	2071	249	16	4374	3225	3137	2119	338	110	1821	4909	3042	3091	3203	3025	288	402	336	650	287	328	391	3029	3003	3171	310	361	29
52494 GCA-900173575-1	449	452	463	463	2952	2707	1741	2867	442	2937	2745	2932	2952	1872	2861	417	1885	2719	2929	2735	2742	1913	2850	2903	4254	2707	488	1959	2938	2927	1711	3960	451	2956	541	434	2889	2977	2929	3249	2888	2929	2992	438	412	509	2911	2938	2916
44223 SRR2098687	2867	2870	2881	2881	3319	97	1995	3235	2860	3304	383	3299	3319	2126	3228	2835	2141	337	3296	354	172	2169	3217	3270	4338	97	2986	2215	3305	3294	1965	4793	2869	3347	3052	2852	3256	3344	3298	3616	3255	3296	3359	2856	2830	3020	3276	3303	3283
41233 SRR18175676	3051	3054	3065	3064	386	3234	1862	302	3042	371	3272	366	386	2041	295	3019	2054	3246	347	3262	3269	2082	284	337	4382	3234	3146	2130	373	361	1832	4920	3053	3102	3214	3036	323	413	365	683	322	363	426	3040	3014	3182	345	44	350
42205 SRR5877531	2006	2009	2020	2020	2079	2088	686	2002	1997	2070	2124	2064	2079	5	1995	1974	480	2098	2063	2114	2123	452	1984	2037	3197	2088	2113	334	2072	2061	656	3922	2008	2143	2177	1991	2023	2111	2065	2383	2021	2061	2126	1995	1969	2147	2043	2072	2050
24036 ERR4095960	3450	3453	3464	3464	3752	3935	2774	3667	3439	3737	3971	3731	3752	2903	3660	3418	2916	3945	3729	3961	3970	2944	3650	3703	5292	3935	3538	2988	3738	3727	2744	4967	3452	3941	3603	3435	3689	3775	3731	4049	3688	3728	3792	3439	3413	3574	3709	3738	3716
4899 SB5659	315	318	329	281	3096	2829	1875	3011	308	3081	2867	3076	3096	2006	3005	235	2017	2841	3073	2857	2864	2047	2992	3047	4388	2829	672	2093	3082	3071	1845	4098	3	3121	756	300	3033	3121	3075	3393	3032	3073	3136	304	278	724	3055	3082	3060
47078 GCA-900494285-1	266	269	280	232	3046	2780	1826	2961	259	3031	2818	3026	3046	1957	2955	184	1970	2792	3023	2808	2815	1998	2944	2997	4339	2780	623	2044	3032	3021	1796	4049	220	3072	707	251	2983	3071	3025	3343	2982	3023	3086	255	229	675	3005	3032	3010
48169 GCA-001904015-4	3072	3075	3086	3085	137	3257	1883	305	3063	4	3295	369	137	2061	298	3040	2074	3269	384	3285	3292	2102	287	340	4408	3257	3169	2150	376	364	1853	4941	3074	3123	3235	3057	326	434	296	688	325	366	429	3061	3035	3203	348	393	353
37053 SRR15683974	2055	2058	2069	2068	1638	2243	864	1554	2048	1623	2279	1618	1638	1045	1547	2023	1058	2253	1607	2269	2270	1086	1536	1589	3433	2243	2144	1134	1624	1613	834	3926	2057	2268	2218	2040	1575	1663	1616	1935	1574	1615	1678	2044	2018	2186	1597	1624	1602
40965 SRR18032043	751	754	765	765	3254	3009	2043	3169	744	3239	3047	3234	3254	2172	3163	719	2185	3021	3231	3037	3044	2213	3152	3205	4556	3009	790	2259	3240	3229	2013	4261	753	3256	2	736	3191	3279	3233	3551	3190	3231	3294	740	714	436	3213	3240	3218
24200 ERR4463192	712	715	726	726	3215	2970	2004	3130	705	3200	3008	3195	3215	2135	3124	680	2148	2982	3192	2998	3005	2176	3113	3166	4517	2970	751	2222	3201	3190	1974	4220	714	3219	429	697	3152	3240	3194	3512	3151	3192	3255	701	675	115	3174	3201	3179
[truncated: 36 more columns]
