# Supplementary material for: Phenotypic and genome-based characterization of Klebsiella species from different One Health sources in South Africa reveals the presence of multidrug-resistant isolates
Source: Front Microbiol. 2026 May 29;17:1752622. doi: 10.3389/fmicb.2026.1752622 (PMC13261358; doi:10.3389/fmicb.2026.1752622)
Supplement: Supplementary file 1 [file Data_Sheet_1.zip › Supplementary Table 10.xlsx]

## Sheet: K.aerogans heatmap
	K.aerogenes _GY22PK010/2022/Pig/China	K.aerogenes _GY22PK003/2022/Pig/China	K.aerogenes _GY22PK002/2022/Pig/China	K.aerogenes _GY22PK004/2022/Pig/China	K.aerogenes _1103296/2018/Pig/Belgium	K.aerogenes_MEZKA43	K.aerogenes _Sil NS 41/2020/Pig/India	K.aerogenes _strain LU2/2010/Cow/Poland	K.aerogenes _Sil NS 46/2020/Pig/India	K.aerogenes _G58/2019/Goat/India	K.aerogenes _strain NTT31XS/2020/Pig/China	K.aerogenes _ATCC_13048/1979/Human/USA	K.aerogenes _1103255/2018/Pig/Belgium	K.aerogenes_MEZKA31	K.aerogenes_MEZKA37	K.aerogenes _Sil NS 44/2020/Goat/India
K.aerogenes _GY22PK010/2022/Pig/China		-	1	1	13853	14790	15093	15831	15429	16044	15719	15859	19160	15479	15479	50443
K.aerogenes _GY22PK003/2022/Pig/China	-		1	1	13853	14790	15093	15831	15429	16044	15719	15859	19160	15479	15479	50443
K.aerogenes _GY22PK002/2022/Pig/China	1	1		2	13854	14791	15094	15832	15430	16045	15720	15860	19161	15480	15480	50444
K.aerogenes _GY22PK004/2022/Pig/China	1	1	2		13854	14791	15094	15832	15430	16045	15720	15860	19161	15480	15480	50444
K.aerogenes _1103296/2018/Pig/Belgium	13853	13853	13854	13854		14756	14467	15103	14690	16212	15539	15335	19025	14936	14936	50541
K.aerogenes_MEZKA43	14790	14790	14791	14791	14756		15207	15873	14774	16466	15890	15821	19531	15546	15546	50435
K.aerogenes _Sil NS 41/2020/Pig/India	15093	15093	15094	15094	14467	15207		15098	14825	16221	15626	15778	19313	15469	15469	50284
K.aerogenes _strain LU2/2010/Cow/Poland	15831	15831	15832	15832	15103	15873	15098		14977	16817	16052	16090	19302	15607	15607	50497
K.aerogenes _Sil NS 46/2020/Pig/India	15429	15429	15430	15430	14690	14774	14825	14977		16569	15648	15375	19468	15090	15090	50523
K.aerogenes _G58/2019/Goat/India	16044	16044	16045	16045	16212	16466	16221	16817	16569		15737	15503	20207	16565	16565	50461
K.aerogenes _strain NTT31XS/2020/Pig/China	15719	15719	15720	15720	15539	15890	15626	16052	15648	15737		10500	19674	15906	15906	50372
K.aerogenes _ATCC_13048/1979/Human/USA	15859	15859	15860	15860	15335	15821	15778	16090	15375	15503	10500		19660	16018	16018	50395
K.aerogenes _1103255/2018/Pig/Belgium	19160	19160	19161	19161	19025	19531	19313	19302	19468	20207	19674	19660		19348	19348	50040
K.aerogenes_MEZKA31	15479	15479	15480	15480	14936	15546	15469	15607	15090	16565	15906	16018	19348		14	50432
K.aerogenes_MEZKA37	15479	15479	15480	15480	14936	15546	15469	15607	15090	16565	15906	16018	19348	14		50432
K.aerogenes _Sil NS 44/2020/Goat/India	50443	50443	50444	50444	50541	50435	50284	50497	50523	50461	50372	50395	50040	50432	50432

## Sheet: K.pneumoniae heatmap
	K.pneumoniae_18KM1950/2018/Dog/Switzerland	K.pneumoniae_18KM2517/2018/Dog/Switzerland	K.pneumoniae_18KM2813/2018/Dog/Switzerland	K.pneumoniae_19KM1109/2019/Cat/Switzerland	K.pneumoniae_19KM28/2019/Cat/Switzerland	K.pneumoniae_19KM57/2019/Dog/Switzerland	K.pneumoniae_19KM267/2019/Dog/Switzerland	K.pneumoniae_19KM1053/2019/Cat/Switzerland	K.pneumoniae_11KM256/2011/Dog/Switzerland	K.pneumoniae_06KM907/2006/Dog/Switzerland	K.pneumoniae_ Kpn1695/2020/gray wolf/Belgium	K.pneumoniae_MH9CRKP/2018/Horse/China	K.pneumoniae_19110124/2019/Pig/China	K.pneumoniae_ 29/2020/Chicken/China	K.pneumoniae_ 26/2020/Chicken/China	K.pneumoniae_ 46/2020/Chicken/China	K.pneumoniae_ 57/2020/Chicken/China	K.pneumoniae_ GYA12/2022/Chicken/China	K.pneumoniae_ GYF20/2022/Chicken/China	K.pneumoniae_MEZKP58	K.pneumoniae_MEZKP50	K.pneumoniae_b1-2L/2019/Pig/China	K.pneumoniae_K-1L/2019/Pig/China	K.pneumoniae_R46/2015/Rabbit/China	K.pneumoniae_IA-021 strain not applicable/2015/Cow/USA	K.pneumoniae_ 200/2017/Pig/China	K.pneumoniae_ YZ22CS072/2022/Chicken/China	K.pneumoniae_ YZ22CS070/2022/Chicken/China	K.pneumoniae_ FF1013/2018/Gray-headed flying fox/Australia	K.pneumoniae_Bckp067/2019/Cow/China	K.pneumoniae_ K41/2020/Pig/China	K.pneumoniae_ FF923/2017/Gray-headed flying fox/Australia	K.pneumoniae_ FF1076/2018/Gray-headed flying fox/Australia	K.pneumoniae_MEZKP30	K.pneumoniae_ USDA-ARS-USMARC-52099/2013/Cow/USA	K.pneumoniae_ CF_L1_IN/2022/Cow/India	K.pneumoniae_NY-06 strain not applicable/2016/Cow/USA	K.pneumoniae_ CF_L2_IN/2022/Cow/India	K.pneumoniae_ Z0117KP0008/2017/Dog/South Korea	K.pneumoniae_ Z0117KP0006/2017/Dog/South Korea	K.pneumoniae_ Z0117KP0005/2017/Dog/South Korea	K.pneumoniae_ Z0117KP0004/2017/Dog/South Korea	K.pneumoniae_ Z0117KP0020/2017/Dog/South Korea	K.pneumoniae_AR142_2b/2018/Cat/Switzerland	K.pneumoniae_18KM2445b/2018/Dog/Switzerland	K.pneumoniae_ IMT44613/2018/Horse/Germany	K.pneumoniae_ Z0117KP0019/2017/Dog/South Korea	K.pneumoniae_ZYST1/2017/Pig/China	K.pneumoniae_ YZ22PK089/2022/Pig/China
K.pneumoniae_18KM1950/2018/Dog/Switzerland		0	0	0	3	1	1	3	25	27	32	616	762	766	764	764	764	5172	5171	5542	5542	5197	5197	4945	4686	4505	4703	4702	6039	6000	5995	5854	5918	5863	5850	5859	5910	6119	5992	5992	5992	5992	5990	5987	5986	5986	5984	6150	6122
K.pneumoniae_18KM2517/2018/Dog/Switzerland	0		0	0	3	1	1	3	25	27	32	616	762	766	764	764	764	5172	5171	5542	5542	5197	5197	4945	4686	4505	4703	4702	6039	6000	5995	5854	5918	5863	5850	5859	5910	6119	5992	5992	5992	5992	5990	5987	5986	5986	5984	6150	6122
K.pneumoniae_18KM2813/2018/Dog/Switzerland	0	0		0	3	1	1	3	25	27	32	616	762	766	764	764	764	5172	5171	5542	5542	5197	5197	4945	4686	4505	4703	4702	6039	6000	5995	5854	5918	5863	5850	5859	5910	6119	5992	5992	5992	5992	5990	5987	5986	5986	5984	6150	6122
K.pneumoniae_19KM1109/2019/Cat/Switzerland	0	0	0		3	1	1	3	25	27	32	616	762	766	764	764	764	5172	5171	5542	5542	5197	5197	4945	4686	4505	4703	4702	6039	6000	5995	5854	5918	5863	5850	5859	5910	6119	5992	5992	5992	5992	5990	5987	5986	5986	5984	6150	6122
K.pneumoniae_19KM28/2019/Cat/Switzerland	3	3	3	3		4	4	6	28	30	35	619	765	769	767	767	767	5175	5174	5545	5545	5200	5200	4948	4689	4508	4706	4705	6042	6003	5998	5857	5921	5866	5853	5862	5913	6122	5995	5995	5995	5995	5993	5990	5989	5989	5987	6153	6125
K.pneumoniae_19KM57/2019/Dog/Switzerland	1	1	1	1	4		2	4	26	28	33	617	763	767	765	765	765	5173	5172	5543	5543	5198	5198	4946	4687	4506	4704	4703	6040	6001	5996	5855	5919	5864	5851	5860	5911	6120	5993	5993	5993	5993	5991	5988	5987	5987	5985	6151	6123
K.pneumoniae_19KM267/2019/Dog/Switzerland	1	1	1	1	4	2		4	26	28	33	617	763	767	765	765	765	5173	5172	5543	5543	5198	5198	4946	4687	4506	4704	4703	6040	6001	5996	5855	5919	5864	5851	5860	5911	6120	5993	5993	5993	5993	5991	5988	5987	5987	5985	6151	6123
K.pneumoniae_19KM1053/2019/Cat/Switzerland	3	3	3	3	6	4	4		28	30	35	619	765	769	767	767	767	5175	5174	5545	5545	5200	5200	4948	4689	4508	4706	4705	6042	6003	5998	5857	5921	5866	5853	5862	5913	6122	5995	5995	5995	5995	5993	5990	5989	5989	5987	6153	6125
K.pneumoniae_11KM256/2011/Dog/Switzerland	25	25	25	25	28	26	26	28		6	21	605	751	755	753	753	753	5161	5160	5531	5531	5186	5186	4934	4675	4494	4692	4691	6028	5989	5984	5843	5907	5852	5839	5848	5899	6108	5981	5981	5981	5981	5979	5976	5975	5975	5973	6139	6111
K.pneumoniae_06KM907/2006/Dog/Switzerland	27	27	27	27	30	28	28	30	6		23	607	753	757	755	755	755	5163	5162	5533	5533	5188	5188	4936	4677	4496	4694	4693	6030	5991	5986	5845	5909	5854	5841	5850	5901	6110	5983	5983	5983	5983	5981	5978	5977	5977	5975	6141	6113
K.pneumoniae_ Kpn1695/2020/gray wolf/Belgium	32	32	32	32	35	33	33	35	21	23		604	752	756	754	754	754	5160	5159	5532	5532	5185	5185	4933	4674	4495	4691	4690	6027	5988	5983	5842	5906	5851	5840	5847	5900	6107	5980	5980	5980	5980	5978	5975	5974	5974	5972	6138	6110
K.pneumoniae_MH9CRKP/2018/Horse/China	616	616	616	616	619	617	617	619	605	607	604		919	1025	1023	1023	1023	5232	5231	5586	5586	5234	5234	4967	4794	4607	4773	4772	6059	6022	6012	5862	5961	5887	5870	5904	5982	6131	6008	6008	6008	6008	6006	6003	6002	6002	6000	6141	6167
K.pneumoniae_19110124/2019/Pig/China	762	762	762	762	765	763	763	765	751	753	752	919		1067	1065	1065	1065	5124	5123	5455	5455	5030	5030	4871	4633	4446	4584	4583	6120	6050	6080	5953	5985	5908	5906	5994	5991	6217	6064	6064	6064	6064	6062	6059	6058	6058	6056	6159	6139
K.pneumoniae_ 29/2020/Chicken/China	766	766	766	766	769	767	767	769	755	757	756	1025	1067		2	2	2	5236	5235	5553	5553	5256	5256	4960	4666	4547	4785	4784	6092	6074	6044	5925	6024	5938	5900	6013	5996	6215	6076	6076	6076	6076	6074	6071	6070	6070	6068	6279	6243
K.pneumoniae_ 26/2020/Chicken/China	764	764	764	764	767	765	765	767	753	755	754	1023	1065	2		0	0	5234	5233	5551	5551	5254	5254	4958	4664	4545	4783	4782	6090	6072	6042	5923	6022	5936	5898	6011	5994	6213	6074	6074	6074	6074	6072	6069	6068	6068	6066	6277	6241
K.pneumoniae_ 46/2020/Chicken/China	764	764	764	764	767	765	765	767	753	755	754	1023	1065	2	0		0	5234	5233	5551	5551	5254	5254	4958	4664	4545	4783	4782	6090	6072	6042	5923	6022	5936	5898	6011	5994	6213	6074	6074	6074	6074	6072	6069	6068	6068	6066	6277	6241
K.pneumoniae_ 57/2020/Chicken/China	764	764	764	764	767	765	765	767	753	755	754	1023	1065	2	0	0		5234	5233	5551	5551	5254	5254	4958	4664	4545	4783	4782	6090	6072	6042	5923	6022	5936	5898	6011	5994	6213	6074	6074	6074	6074	6072	6069	6068	6068	6066	6277	6241
K.pneumoniae_ GYA12/2022/Chicken/China	5172	5172	5172	5172	5175	5173	5173	5175	5161	5163	5160	5232	5124	5236	5234	5234	5234		1	3034	3034	2921	2921	2370	2598	2890	2947	2946	5884	5884	5900	5756	5955	5870	5656	6009	5942	6051	6106	6106	6106	6106	6104	6101	6100	6100	6098	6188	6158
K.pneumoniae_ GYF20/2022/Chicken/China	5171	5171	5171	5171	5174	5172	5172	5174	5160	5162	5159	5231	5123	5235	5233	5233	5233	1		3033	3033	2920	2920	2369	2597	2889	2946	2945	5883	5883	5899	5755	5954	5869	5655	6008	5941	6050	6105	6105	6105	6105	6103	6100	6099	6099	6097	6187	6157
K.pneumoniae_MEZKP58	5542	5542	5542	5542	5545	5543	5543	5545	5531	5533	5532	5586	5455	5553	5551	5551	5551	3034	3033		0	2930	2930	2322	2596	2892	2915	2914	6081	5998	5975	5890	6073	5947	5625	6113	6006	6193	6171	6171	6171	6171	6169	6166	6165	6165	6163	6289	6272
K.pneumoniae_MEZKP50	5542	5542	5542	5542	5545	5543	5543	5545	5531	5533	5532	5586	5455	5553	5551	5551	5551	3034	3033	0		2930	2930	2322	2596	2892	2915	2914	6081	5998	5975	5890	6073	5947	5625	6113	6006	6193	6171	6171	6171	6171	6169	6166	6165	6165	6163	6289	6272
K.pneumoniae_b1-2L/2019/Pig/China	5197	5197	5197	5197	5200	5198	5198	5200	5186	5188	5185	5234	5030	5256	5254	5254	5254	2921	2920	2930	2930		0	1257	2099	2447	2343	2342	5810	5879	5868	5634	5805	5771	5593	5824	5822	6015	6006	6006	6006	6006	6004	6001	6000	6000	5996	6059	6032
K.pneumoniae_K-1L/2019/Pig/China	5197	5197	5197	5197	5200	5198	5198	5200	5186	5188	5185	5234	5030	5256	5254	5254	5254	2921	2920	2930	2930	0		1257	2099	2447	2343	2342	5810	5879	5868	5634	5805	5771	5593	5824	5822	6015	6006	6006	6006	6006	6004	6001	6000	6000	5996	6059	6032
K.pneumoniae_R46/2015/Rabbit/China	4945	4945	4945	4945	4948	4946	4946	4948	4934	4936	4933	4967	4871	4960	4958	4958	4958	2370	2369	2322	2322	1257	1257		1164	1614	1659	1658	5882	5929	5926	5688	5868	5785	5579	5966	5853	6082	6061	6061	6061	6061	6059	6056	6055	6055	6051	6123	6111
K.pneumoniae_IA-021 strain not applicable/2015/Cow/USA	4686	4686	4686	4686	4689	4687	4687	4689	4675	4677	4674	4794	4633	4666	4664	4664	4664	2598	2597	2596	2596	2099	2099	1164		752	811	810	5778	5927	5921	5687	5897	5772	5633	5952	5861	6063	6068	6068	6068	6068	6066	6063	6062	6062	6060	6154	6130
K.pneumoniae_ 200/2017/Pig/China	4505	4505	4505	4505	4508	4506	4506	4508	4494	4496	4495	4607	4446	4547	4545	4545	4545	2890	2889	2892	2892	2447	2447	1614	752		822	821	5807	5992	6019	5784	5881	5885	5730	5745	5910	6067	6083	6083	6083	6083	6081	6078	6077	6077	6075	6166	6156
K.pneumoniae_ YZ22CS072/2022/Chicken/China	4703	4703	4703	4703	4706	4704	4704	4706	4692	4694	4691	4773	4584	4785	4783	4783	4783	2947	2946	2915	2915	2343	2343	1659	811	822		1	5820	5966	6011	5755	5891	5863	5762	5974	5867	6071	6049	6049	6049	6049	6047	6044	6043	6043	6039	6172	6156
K.pneumoniae_ YZ22CS070/2022/Chicken/China	4702	4702	4702	4702	4705	4703	4703	4705	4691	4693	4690	4772	4583	4784	4782	4782	4782	2946	2945	2914	2914	2342	2342	1658	810	821	1		5819	5965	6010	5754	5890	5862	5761	5973	5866	6070	6048	6048	6048	6048	6046	6043	6042	6042	6038	6171	6155
K.pneumoniae_ FF1013/2018/Gray-headed flying fox/Australia	6039	6039	6039	6039	6042	6040	6040	6042	6028	6030	6027	6059	6120	6092	6090	6090	6090	5884	5883	6081	6081	5810	5810	5882	5778	5807	5820	5819		5857	5864	5920	6016	5956	5970	5954	5996	6125	6093	6093	6093	6093	6091	6088	6087	6087	6085	6221	6218
K.pneumoniae_Bckp067/2019/Cow/China	6000	6000	6000	6000	6003	6001	6001	6003	5989	5991	5988	6022	6050	6074	6072	6072	6072	5884	5883	5998	5998	5879	5879	5929	5927	5992	5966	5965	5857		457	5578	5801	5610	5644	5721	5741	6010	5977	5977	5977	5977	5975	5972	5971	5971	5969	6136	6136
K.pneumoniae_ K41/2020/Pig/China	5995	5995	5995	5995	5998	5996	5996	5998	5984	5986	5983	6012	6080	6044	6042	6042	6042	5900	5899	5975	5975	5868	5868	5926	5921	6019	6011	6010	5864	457		5589	5836	5606	5641	5739	5761	6043	5964	5964	5964	5964	5962	5959	5958	5958	5956	6167	6161
K.pneumoniae_ FF923/2017/Gray-headed flying fox/Australia	5854	5854	5854	5854	5857	5855	5855	5857	5843	5845	5842	5862	5953	5925	5923	5923	5923	5756	5755	5890	5890	5634	5634	5688	5687	5784	5755	5754	5920	5578	5589		5698	5659	5568	5703	5692	5842	5945	5945	5945	5945	5943	5940	5939	5939	5937	6102	6100
K.pneumoniae_ FF1076/2018/Gray-headed flying fox/Australia	5918	5918	5918	5918	5921	5919	5919	5921	5907	5909	5906	5961	5985	6024	6022	6022	6022	5955	5954	6073	6073	5805	5805	5868	5897	5881	5891	5890	6016	5801	5836	5698		5786	5859	5785	5898	6052	6078	6078	6078	6078	6076	6073	6072	6072	6070	6215	6200
K.pneumoniae_MEZKP30	5863	5863	5863	5863	5866	5864	5864	5866	5852	5854	5851	5887	5908	5938	5936	5936	5936	5870	5869	5947	5947	5771	5771	5785	5772	5885	5863	5862	5956	5610	5606	5659	5786		3474	4073	5948	5843	5946	5946	5946	5946	5944	5941	5940	5940	5938	6096	6107
K.pneumoniae_ USDA-ARS-USMARC-52099/2013/Cow/USA	5850	5850	5850	5850	5853	5851	5851	5853	5839	5841	5840	5870	5906	5900	5898	5898	5898	5656	5655	5625	5625	5593	5593	5579	5633	5730	5762	5761	5970	5644	5641	5568	5859	3474		3406	5844	6008	6022	6022	6022	6022	6020	6017	6016	6016	6014	6155	6143
K.pneumoniae_ CF_L1_IN/2022/Cow/India	5859	5859	5859	5859	5862	5860	5860	5862	5848	5850	5847	5904	5994	6013	6011	6011	6011	6009	6008	6113	6113	5824	5824	5966	5952	5745	5974	5973	5954	5721	5739	5703	5785	4073	3406		5887	6062	6000	6000	6000	6000	5998	5995	5994	5994	5992	6131	6134
K.pneumoniae_NY-06 strain not applicable/2016/Cow/USA	5910	5910	5910	5910	5913	5911	5911	5913	5899	5901	5900	5982	5991	5996	5994	5994	5994	5942	5941	6006	6006	5822	5822	5853	5861	5910	5867	5866	5996	5741	5761	5692	5898	5948	5844	5887		5872	5841	5841	5841	5841	5839	5836	5835	5835	5833	6067	6062
K.pneumoniae_ CF_L2_IN/2022/Cow/India	6119	6119	6119	6119	6122	6120	6120	6122	6108	6110	6107	6131	6217	6215	6213	6213	6213	6051	6050	6193	6193	6015	6015	6082	6063	6067	6071	6070	6125	6010	6043	5842	6052	5843	6008	6062	5872		6109	6109	6109	6109	6107	6104	6103	6103	6101	6217	6200
K.pneumoniae_ Z0117KP0008/2017/Dog/South Korea	5992	5992	5992	5992	5995	5993	5993	5995	5981	5983	5980	6008	6064	6076	6074	6074	6074	6106	6105	6171	6171	6006	6006	6061	6068	6083	6049	6048	6093	5977	5964	5945	6078	5946	6022	6000	5841	6109		0	0	0	24	21	20	20	28	6104	6100
K.pneumoniae_ Z0117KP0006/2017/Dog/South Korea	5992	5992	5992	5992	5995	5993	5993	5995	5981	5983	5980	6008	6064	6076	6074	6074	6074	6106	6105	6171	6171	6006	6006	6061	6068	6083	6049	6048	6093	5977	5964	5945	6078	5946	6022	6000	5841	6109	0		0	0	24	21	20	20	28	6104	6100
K.pneumoniae_ Z0117KP0005/2017/Dog/South Korea	5992	5992	5992	5992	5995	5993	5993	5995	5981	5983	5980	6008	6064	6076	6074	6074	6074	6106	6105	6171	6171	6006	6006	6061	6068	6083	6049	6048	6093	5977	5964	5945	6078	5946	6022	6000	5841	6109	0	0		0	24	21	20	20	28	6104	6100
K.pneumoniae_ Z0117KP0004/2017/Dog/South Korea	5992	5992	5992	5992	5995	5993	5993	5995	5981	5983	5980	6008	6064	6076	6074	6074	6074	6106	6105	6171	6171	6006	6006	6061	6068	6083	6049	6048	6093	5977	5964	5945	6078	5946	6022	6000	5841	6109	0	0	0		24	21	20	20	28	6104	6100
K.pneumoniae_ Z0117KP0020/2017/Dog/South Korea	5990	5990	5990	5990	5993	5991	5991	5993	5979	5981	5978	6006	6062	6074	6072	6072	6072	6104	6103	6169	6169	6004	6004	6059	6066	6081	6047	6046	6091	5975	5962	5943	6076	5944	6020	5998	5839	6107	24	24	24	24		19	18	18	26	6102	6098
K.pneumoniae_AR142_2b/2018/Cat/Switzerland	5987	5987	5987	5987	5990	5988	5988	5990	5976	5978	5975	6003	6059	6071	6069	6069	6069	6101	6100	6166	6166	6001	6001	6056	6063	6078	6044	6043	6088	5972	5959	5940	6073	5941	6017	5995	5836	6104	21	21	21	21	19		1	1	23	6099	6095
K.pneumoniae_18KM2445b/2018/Dog/Switzerland	5986	5986	5986	5986	5989	5987	5987	5989	5975	5977	5974	6002	6058	6070	6068	6068	6068	6100	6099	6165	6165	6000	6000	6055	6062	6077	6043	6042	6087	5971	5958	5939	6072	5940	6016	5994	5835	6103	20	20	20	20	18	1		0	22	6098	6094
K.pneumoniae_ IMT44613/2018/Horse/Germany	5986	5986	5986	5986	5989	5987	5987	5989	5975	5977	5974	6002	6058	6070	6068	6068	6068	6100	6099	6165	6165	6000	6000	6055	6062	6077	6043	6042	6087	5971	5958	5939	6072	5940	6016	5994	5835	6103	20	20	20	20	18	1	0		22	6098	6094
K.pneumoniae_ Z0117KP0019/2017/Dog/South Korea	5984	5984	5984	5984	5987	5985	5985	5987	5973	5975	5972	6000	6056	6068	6066	6066	6066	6098	6097	6163	6163	5996	5996	6051	6060	6075	6039	6038	6085	5969	5956	5937	6070	5938	6014	5992	5833	6101	28	28	28	28	26	23	22	22		6094	6092
K.pneumoniae_ZYST1/2017/Pig/China	6150	6150	6150	6150	6153	6151	6151	6153	6139	6141	6138	6141	6159	6279	6277	6277	6277	6188	6187	6289	6289	6059	6059	6123	6154	6166	6172	6171	6221	6136	6167	6102	6215	6096	6155	6131	6067	6217	6104	6104	6104	6104	6102	6099	6098	6098	6094		514
K.pneumoniae_ YZ22PK089/2022/Pig/China	6122	6122	6122	6122	6125	6123	6123	6125	6111	6113	6110	6167	6139	6243	6241	6241	6241	6158	6157	6272	6272	6032	6032	6111	6130	6156	6156	6155	6218	6136	6161	6100	6200	6107	6143	6134	6062	6200	6100	6100	6100	6100	6098	6095	6094	6094	6092	514
K.pneumoniae_555/2018/Chicken/China	6113	6113	6113	6113	6116	6114	6114	6116	6102	6104	6101	6147	6128	6221	6219	6219	6219	6103	6102	6236	6236	6056	6056	6066	6074	6157	6173	6172	6223	6201	6202	6122	6209	6095	6070	6156	6074	6278	6090	6090	6090	6090	6088	6085	6084	6084	6082	1536	1535
K.pneumoniae_ YZ22CS094/2022/Chicken/China	5577	5577	5577	5577	5580	5578	5578	5580	5566	5568	5565	5670	5844	5783	5781	5781	5781	5921	5920	6114	6114	5658	5658	5751	5726	5700	5697	5696	6217	6038	6013	6057	6119	6000	6008	5270	5977	6274	5923	5923	5923	5923	5921	5918	5917	5917	5915	3334	3329
K.pneumoniae_ YZ22CK024/2022/Chicken/China	6113	6113	6113	6113	6116	6114	6114	6116	6102	6104	6101	6150	6239	6267	6265	6265	6265	5966	5965	6176	6176	5896	5896	6021	6038	5753	5963	5962	6110	5916	5934	6045	6109	5947	5960	4697	5977	6209	5867	5867	5867	5867	5865	5862	5861	5861	5859	6305	6298
K.pneumoniae_ PF_L1_IN/2022/Poultry/India	6072	6072	6072	6072	6075	6073	6073	6075	6061	6063	6060	6109	6199	6226	6224	6224	6224	5909	5908	6139	6139	5874	5874	5947	5972	5688	5898	5897	6096	5899	5917	5997	6060	5902	5956	4693	5957	6206	5864	5864	5864	5864	5862	5859	5858	5858	5856	6289	6282
K.pneumoniae_ PF_L2_IN/2022/Poultry/India	6014	6014	6014	6014	6017	6015	6015	6017	6003	6005	6002	6113	6175	6167	6165	6165	6165	5918	5917	6139	6139	5898	5898	5946	5963	5743	5934	5933	6103	5909	5921	5997	6053	5892	5954	4741	5961	6213	5862	5862	5862	5862	5860	5857	5856	5856	5854	6283	6276
K.pneumoniae_ KPA2/2020/Dog/Thailand	6080	6080	6080	6080	6083	6081	6081	6083	6069	6071	6068	6088	6189	6226	6224	6224	6224	5911	5910	6127	6127	5902	5902	5891	5968	5783	5891	5890	6104	5894	5895	5989	6068	5888	5934	4805	5975	6198	5878	5878	5878	5878	5876	5873	5872	5872	5870	6285	6260
K.pneumoniae_ Z0117KP0042/2017/Dog/South Korea	6160	6160	6160	6160	6163	6161	6161	6163	6149	6151	6148	6172	6189	6261	6259	6259	6259	5947	5946	6153	6153	5943	5943	5989	5988	5977	5959	5958	6134	5943	5963	6028	6107	5937	5983	5320	6022	6218	5872	5872	5872	5872	5870	5867	5866	5866	5864	6295	6284
K.pneumoniae_ Z0117KP0003/2017/Dog/South Korea	6157	6157	6157	6157	6160	6158	6158	6160	6146	6148	6145	6169	6186	6258	6256	6256	6256	5944	5943	6150	6150	5940	5940	5986	5985	5974	5956	5955	6131	5940	5960	6025	6104	5934	5980	5317	6019	6215	5869	5869	5869	5869	5867	5864	5863	5863	5861	6292	6281
K.pneumoniae_ Z0117KP0033/2017/Dog/South Korea	6153	6153	6153	6153	6156	6154	6154	6156	6142	6144	6141	6165	6182	6254	6252	6252	6252	5940	5939	6146	6146	5936	5936	5982	5981	5970	5952	5951	6127	5936	5956	6021	6100	5930	5976	5313	6015	6211	5865	5865	5865	5865	5863	5860	5859	5859	5857	6288	6277
K.pneumoniae_ Z0117KP0027/2017/Dog/South Korea	6154	6154	6154	6154	6157	6155	6155	6157	6143	6145	6142	6166	6183	6255	6253	6253	6253	5941	5940	6147	6147	5937	5937	5983	5982	5971	5953	5952	6128	5937	5957	6022	6101	5931	5977	5314	6016	6212	5866	5866	5866	5866	5864	5861	5860	5860	5858	6289	6278
K.pneumoniae_ Z0117KP0028/2017/Dog/South Korea	6154	6154	6154	6154	6157	6155	6155	6157	6143	6145	6142	6166	6183	6255	6253	6253	6253	5941	5940	6147	6147	5937	5937	5983	5982	5971	5953	5952	6128	5937	5957	6022	6101	5931	5977	5314	6016	6212	5866	5866	5866	5866	5864	5861	5860	5860	5858	6289	6278
K.pneumoniae_ Z0117KP0025/2017/Dog/South Korea	6152	6152	6152	6152	6155	6153	6153	6155	6141	6143	6140	6164	6181	6253	6251	6251	6251	5939	5938	6145	6145	5935	5935	5981	5980	5969	5951	5950	6126	5935	5955	6020	6099	5929	5975	5312	6014	6210	5864	5864	5864	5864	5862	5859	5858	5858	5856	6287	6276
K.pneumoniae_MEZKP48	6306	6306	6306	6306	6309	6307	6307	6309	6295	6297	6294	6309	6406	6419	6417	6417	6417	6365	6364	6441	6441	6306	6306	6292	6316	6369	6400	6399	6352	6239	6239	6272	6281	6303	6230	6286	6205	6393	6302	6302	6302	6302	6300	6297	6296	6296	6294	6337	6323
K.pneumoniae_MEZKP38	6299	6299	6299	6299	6302	6300	6300	6302	6288	6290	6287	6302	6399	6412	6410	6410	6410	6358	6357	6434	6434	6299	6299	6285	6309	6362	6393	6392	6345	6232	6232	6265	6274	6296	6223	6279	6198	6386	6295	6295	6295	6295	6293	6290	6289	6289	6287	6330	6316
K.pneumoniae_PA-01 strain not applicable/2015/Cow/USA	6291	6291	6291	6291	6294	6292	6292	6294	6280	6282	6281	6365	6375	6380	6378	6378	6378	6401	6400	6515	6515	6237	6237	6348	6241	6268	6313	6312	6394	6251	6262	6122	6347	6228	6319	6417	6138	6535	6243	6243	6243	6243	6241	6238	6237	6237	6233	6439	6422
K.pneumoniae_ YZ22CS023/2022/Chicken/China	6013	6013	6013	6013	6016	6014	6014	6016	6002	6004	6001	6030	6046	6105	6103	6103	6103	6009	6008	6056	6056	5968	5968	5933	5953	5977	5997	5996	6151	5854	5872	5794	6036	5833	5843	5884	5857	6016	5984	5984	5984	5984	5982	5979	5978	5978	5976	6220	6212
K.pneumoniae_ FF904/2017/Gray-headed flying fox/Australia	6274	6274	6274	6274	6277	6275	6275	6277	6263	6265	6262	6270	6302	6376	6374	6374	6374	6181	6180	6400	6400	6186	6186	6257	6242	6222	6264	6263	6221	6074	6046	6148	6151	6075	6150	6138	6003	6314	5997	5997	5997	5997	5995	5992	5991	5991	5989	6110	6151
K.pneumoniae_ FF1043/2018/Gray-headed flying fox/Australia	5929	5929	5929	5929	5932	5930	5930	5932	5918	5920	5917	5936	5996	5994	5992	5992	5992	6114	6113	6178	6178	5941	5941	6027	6004	6013	6094	6093	6086	5912	5831	5888	5909	5901	5779	5982	5749	6049	5994	5994	5994	5994	5992	5989	5988	5988	5986	6127	6123
K.pneumoniae_Bckp186/2018/Cow/China	6061	6061	6061	6061	6064	6062	6062	6064	6050	6052	6049	6077	6081	6140	6138	6138	6138	6037	6036	6191	6191	6021	6021	6057	6020	6060	6114	6113	6105	5921	5590	5837	6165	5919	5963	6096	5976	5933	6030	6030	6030	6030	6028	6025	6024	6024	6022	6039	6076
K.pneumoniae_MEZKP192	6025	6025	6025	6025	6028	6026	6026	6028	6014	6016	6013	6025	6039	6082	6080	6080	6080	6081	6080	6132	6132	5955	5955	6010	5978	6007	6074	6073	6030	5820	5469	5856	6032	5805	5851	5944	5854	5909	5860	5860	5860	5860	5858	5855	5854	5854	5852	6129	6160
K.pneumoniae_MEZKP186	6025	6025	6025	6025	6028	6026	6026	6028	6014	6016	6013	6025	6039	6082	6080	6080	6080	6081	6080	6132	6132	5955	5955	6010	5978	6007	6074	6073	6030	5820	5469	5856	6032	5805	5851	5944	5854	5909	5860	5860	5860	5860	5858	5855	5854	5854	5852	6129	6160
K.pneumoniae_MEZKP45	6366	6366	6366	6366	6369	6367	6367	6369	6355	6357	6356	6382	6432	6493	6491	6491	6491	6487	6486	6559	6559	6369	6369	6438	6413	6448	6379	6378	6465	6390	6383	6355	6364	6302	6428	6427	6290	6429	6447	6447	6447	6447	6445	6442	6441	6441	6437	6366	6353
K.pneumoniae_MEZKP33	6366	6366	6366	6366	6369	6367	6367	6369	6355	6357	6356	6382	6432	6493	6491	6491	6491	6487	6486	6559	6559	6369	6369	6438	6413	6448	6379	6378	6465	6390	6383	6355	6364	6302	6428	6427	6290	6429	6447	6447	6447	6447	6445	6442	6441	6441	6437	6366	6353
K.pneumoniae_ LH50-a/2022/Chicken/Switzerland	6259	6259	6259	6259	6262	6260	6260	6262	6248	6250	6249	6270	6258	6324	6322	6322	6322	6182	6181	6262	6262	6160	6160	6121	6186	6207	6164	6163	6268	6050	6067	6256	6202	6155	6211	6244	6132	6169	6202	6202	6202	6202	6200	6197	6196	6196	6194	6159	6166
K.pneumoniae_ LH35-d/2022/Chicken/Switzerland	6263	6263	6263	6263	6266	6264	6264	6266	6252	6254	6253	6274	6262	6328	6326	6326	6326	6186	6185	6266	6266	6164	6164	6125	6190	6211	6168	6167	6272	6054	6071	6260	6206	6159	6215	6248	6136	6173	6206	6206	6206	6206	6204	6201	6200	6200	6198	6163	6170
K.pneumoniae_Bckp021/2018/Cow/China	6078	6078	6078	6078	6081	6079	6079	6081	6067	6069	6066	6099	6092	6170	6168	6168	6168	6042	6041	6182	6182	5973	5973	6057	6037	6051	6016	6015	6206	6010	6004	5959	6138	5976	6029	6149	5893	6141	6025	6025	6025	6025	6023	6020	6019	6019	6015	6129	6118
K.pneumoniae_ KC-Pl-HB1/2017/spotted seal/South Korea	6229	6229	6229	6229	6232	6230	6230	6232	6220	6222	6221	6254	6285	6299	6297	6297	6297	6213	6212	6336	6336	6155	6155	6245	6261	6281	6265	6264	6303	6119	6086	6144	6292	6136	6165	6266	6070	6302	6194	6194	6194	6194	6192	6189	6188	6188	6186	6277	6257
K.pneumoniae_ hvK2115/2019/Cow/China	6418	6418	6418	6418	6421	6419	6419	6421	6407	6409	6408	6451	6493	6507	6505	6505	6505	6483	6482	6574	6574	6390	6390	6480	6486	6512	6446	6445	6531	6314	6318	6332	6451	6347	6365	6430	6224	6470	6418	6418	6418	6418	6416	6413	6412	6412	6410	6468	6452
K.pneumoniae_ EGKP7/2015/Chicken/Egypt	6212	6212	6212	6212	6215	6213	6213	6215	6201	6203	6200	6204	6243	6296	6294	6294	6294	6154	6153	6262	6262	6070	6070	6096	6082	6094	5945	5944	6152	6002	6022	6075	6244	6099	6124	6217	5951	6168	6121	6121	6121	6121	6119	6116	6115	6115	6113	6003	5984
K.pneumoniae_ EGKP6/2015/Cow/Egypt	6213	6213	6213	6213	6216	6214	6214	6216	6202	6204	6201	6205	6244	6297	6295	6295	6295	6155	6154	6263	6263	6071	6071	6097	6083	6095	5946	5945	6153	6003	6023	6076	6245	6100	6125	6218	5952	6169	6122	6122	6122	6122	6120	6117	6116	6116	6114	6004	5985
K.pneumoniae_ Z0117KP0001/2017/Dog/South Korea	6230	6230	6230	6230	6233	6231	6231	6233	6219	6221	6220	6261	6271	6318	6316	6316	6316	6171	6170	6250	6250	6082	6082	6118	6075	6103	6120	6119	6173	6062	6076	6073	6211	6092	6125	6241	5952	6215	6104	6104	6104	6104	6102	6099	6098	6098	6096	5996	6012
K.pneumoniae_ LH09-d/2022/Chicken/Switzerland	6084	6084	6084	6084	6087	6085	6085	6087	6073	6075	6072	6148	6139	6166	6164	6164	6164	6111	6110	6257	6257	6006	6006	6081	6035	6034	6041	6040	6114	5970	5994	6029	6133	5970	6006	6122	5921	6137	6056	6056	6056	6056	6054	6051	6050	6050	6046	5874	5892
K.pneumoniae_ KPA1/2020/Dog/Thailand	6243	6243	6243	6243	6246	6244	6244	6246	6232	6234	6231	6268	6298	6333	6331	6331	6331	6190	6189	6276	6276	6064	6064	6136	6076	6106	6131	6130	6185	6068	6080	6119	6220	6112	6126	6251	6012	6222	6135	6135	6135	6135	6133	6130	6129	6129	6125	5924	5998
K.pneumoniae_ FF1010/2018/Gray-headed flying fox/Australia	6173	6173	6173	6173	6176	6174	6174	6176	6162	6164	6161	6191	6205	6264	6262	6262	6262	6127	6126	6268	6268	6047	6047	6073	6045	6099	6124	6123	6124	5912	5964	5967	6125	6032	6029	6160	5927	6145	6050	6050	6050	6050	6048	6045	6044	6044	6042	6086	6070
K.pneumoniae_Bckp091/2017/Cow/China	6357	6357	6357	6357	6360	6358	6358	6360	6347	6349	6346	6409	6408	6433	6431	6431	6431	6360	6359	6472	6472	6202	6202	6337	6297	6319	6331	6330	6297	6225	6210	6269	6438	6224	6340	6418	6180	6337	6309	6309	6309	6309	6307	6304	6303	6303	6301	6313	6304
K.pneumoniae_ MI01_K/2021/Goat/India	6203	6203	6203	6203	6206	6204	6204	6206	6192	6194	6191	6200	6202	6287	6285	6285	6285	6213	6212	6251	6251	6106	6106	6183	6209	6205	5748	5747	6085	6033	6076	6204	6154	6145	6151	6200	6052	6161	6017	6017	6017	6017	6015	6012	6011	6011	6007	6111	6103
K.pneumoniae_SB615/2000/Environment/	6144	6144	6144	6144	6147	6145	6145	6147	6133	6135	6132	6159	6166	6259	6257	6257	6257	6076	6075	6133	6133	5993	5993	6046	6046	6103	6008	6007	6139	5962	5998	5958	6005	5922	6029	6073	5976	6144	6009	6009	6009	6009	6007	6004	6003	6003	5999	6015	5993
K.pneumoniae_LYS105A/2019/Peafowl/China	6105	6105	6105	6105	6108	6106	6106	6108	6094	6096	6095	6139	6070	6165	6163	6163	6163	6168	6167	6155	6155	5917	5917	5994	6008	6055	5861	5860	6167	6084	6104	6097	6082	6078	6142	6160	6032	6201	6076	6076	6076	6076	6074	6071	6070	6070	6066	6171	6161
K.pneumoniae_ FF1009/2018/Gray-headed flying fox/Australia	6078	6078	6078	6078	6081	6079	6079	6081	6067	6069	6068	6070	6153	6152	6150	6150	6150	6102	6103	6234	6234	6011	6011	6053	6048	6052	6077	6076	6032	5914	5946	5951	6033	5982	6001	5967	5829	5952	5922	5922	5922	5922	5920	5917	5916	5916	5914	6017	6010
K.pneumoniae_SB617/2000/Environment/	6190	6190	6190	6190	6193	6191	6191	6193	6179	6181	6180	6206	6201	6277	6275	6275	6275	6115	6114	6210	6210	6065	6065	6063	6082	6072	6103	6102	6213	5992	6067	6082	6009	6043	6031	6119	5977	6132	6090	6090	6090	6090	6088	6085	6084	6084	6082	6120	6104
K.pneumoniae_HC139/2019/Chicken/China	6073	6073	6073	6073	6076	6074	6074	6076	6062	6064	6063	6120	6098	6213	6211	6211	6211	6107	6106	6131	6131	5941	5941	6038	5999	6055	5944	5943	6011	5944	5951	6050	6088	5999	5974	6076	5950	6138	5995	5995	5995	5995	5993	5990	5989	5989	5987	6003	5970
K.pneumoniae_ KP1/2021/Pig/China	6085	6085	6085	6085	6088	6086	6086	6088	6074	6076	6075	6132	6115	6213	6211	6211	6211	6101	6100	6127	6127	5937	5937	6028	5993	6049	5944	5943	6036	5943	5940	6075	6114	5998	5991	6093	5937	6175	5959	5959	5959	5959	5957	5954	5953	5953	5951	6020	5993
K.pneumoniae_ FF1083/2018/Gray-headed flying fox/Australia	6112	6112	6112	6112	6115	6113	6113	6115	6101	6103	6102	6168	6135	6220	6218	6218	6218	6099	6098	6121	6121	5944	5944	6039	6019	6058	6098	6097	6036	5999	6025	6102	6122	6061	6040	6159	6007	6161	6091	6091	6091	6091	6089	6086	6085	6085	6083	6046	6035
K.pneumoniae_NC-01 strain not applicable/2015/Cow/USA	6176	6176	6176	6176	6179	6177	6177	6179	6165	6167	6166	6185	6194	6276	6274	6274	6274	6159	6158	6193	6193	6022	6022	6086	6073	6114	6096	6095	6129	5951	5965	6050	6122	5941	6046	6085	5911	6125	6039	6039	6039	6039	6037	6034	6033	6033	6031	6065	6038
K.pneumoniae_ LH99-d/2022/Chicken/Switzerland	6033	6033	6033	6033	6036	6034	6034	6036	6022	6024	6023	6049	5993	6099	6097	6097	6097	5983	5982	6112	6112	5933	5933	5950	5937	5959	5931	5930	6076	5929	5955	5973	6022	5891	5998	6104	5894	6101	5874	5874	5874	5874	5872	5869	5868	5868	5866	5998	5973
K.pneumoniae_ LH13-d/2022/Chicken/Switzerland	6031	6031	6031	6031	6034	6032	6032	6034	6020	6022	6021	6047	5991	6097	6095	6095	6095	5981	5980	6110	6110	5931	5931	5948	5935	5957	5929	5928	6074	5927	5953	5971	6020	5889	5996	6102	5892	6099	5872	5872	5872	5872	5870	5867	5866	5866	5864	5996	5971
K.pneumoniae_ FF979/2018/Gray-headed flying fox/Australia	6707	6707	6707	6707	6710	6708	6708	6710	6696	6698	6697	6729	6771	6792	6790	6790	6790	6830	6829	6863	6863	6669	6669	6739	6695	6738	6734	6733	6773	6695	6693	6628	6786	6719	6782	6774	6679	6781	6724	6724	6724	6724	6722	6719	6718	6718	6716	6744	6741
K.pneumoniae_MEZKP34	6244	6244	6244	6244	6247	6245	6245	6247	6233	6235	6232	6280	6284	6308	6306	6306	6306	6120	6119	6245	6245	6068	6068	6110	6103	6172	6162	6161	6138	6126	6136	5970	6134	6089	6102	6112	6008	6197	6206	6206	6206	6206	6204	6201	6200	6200	6196	6180	6162
K.pneumoniae ATCC 13883	6272	6272	6272	6272	6275	6273	6273	6275	6261	6263	6262	6299	6315	6388	6386	6386	6386	6331	6330	6369	6369	6202	6202	6237	6173	6210	6241	6240	6398	6097	6058	6181	6274	6170	6175	6283	6079	6318	6179	6179	6179	6179	6177	6174	6173	6173	6171	6309	6307
K.pneumoniae_Bckp101/2018/Cow/China	6283	6283	6283	6283	6286	6284	6284	6286	6272	6274	6273	6279	6305	6349	6347	6347	6347	6456	6455	6502	6502	6331	6331	6374	6308	6354	6356	6355	6393	6294	6293	6227	6397	6239	6318	6388	6163	6440	6185	6185	6185	6185	6183	6180	6179	6179	6177	6373	6379
K.pneumoniae_Bckp206/2018/Cow/China	6182	6182	6182	6182	6185	6183	6183	6185	6171	6173	6170	6228	6240	6269	6267	6267	6267	6238	6237	6343	6343	6149	6149	6200	6188	6224	6234	6233	6188	6213	6196	6156	6219	6179	6184	6214	6011	6265	6128	6128	6128	6128	6126	6123	6122	6122	6118	6112	6090
K.pneumoniae_ATCC 43816/Human	6436	6436	6436	6436	6439	6437	6437	6439	6425	6427	6426	6437	6457	6478	6476	6476	6476	6347	6346	6461	6461	6344	6344	6381	6332	6341	6378	6377	6397	6236	6246	6269	6408	6287	6331	6414	6314	6393	6266	6266	6266	6266	6264	6261	6260	6260	6258	6313	6324
K.pneumoniae_SB611/2000/Environment/	6369	6369	6369	6369	6372	6370	6370	6372	6358	6360	6359	6382	6437	6442	6440	6440	6440	6409	6408	6524	6524	6386	6386	6398	6331	6359	6371	6370	6524	6325	6333	6289	6441	6328	6352	6414	6208	6440	6379	6379	6379	6379	6377	6374	6373	6373	6371	6449	6439
K.pneumoniae_CT-04 strain not applicable/2017/Cow/USA	6315	6315	6315	6315	6318	6316	6316	6318	6304	6306	6305	6349	6355	6384	6382	6382	6382	6334	6333	6450	6450	6259	6259	6320	6232	6264	6261	6260	6497	6194	6196	6211	6375	6241	6330	6332	6211	6392	6224	6224	6224	6224	6222	6219	6218	6218	6216	6392	6370
K.pneumoniae_MN-03 strain not applicable/2014/Cow/USA	6242	6242	6242	6242	6245	6243	6243	6245	6231	6233	6232	6295	6315	6315	6313	6313	6313	6366	6365	6433	6433	6248	6248	6299	6200	6217	6229	6228	6405	6179	6182	6220	6325	6254	6305	6267	6140	6328	6145	6145	6145	6145	6143	6140	6139	6139	6137	6370	6345
K.pneumoniae_SB612/2000/Environment/	6421	6421	6421	6421	6424	6422	6422	6424	6410	6412	6411	6428	6417	6461	6459	6459	6459	6402	6401	6440	6440	6288	6288	6337	6305	6315	6321	6320	6457	6204	6225	6251	6423	6268	6296	6335	6248	6372	6305	6305	6305	6305	6303	6300	6299	6299	6297	6394	6395
K.pneumoniae_NTUH-K2044	6364	6364	6364	6364	6367	6365	6365	6367	6353	6355	6354	6385	6381	6409	6407	6407	6407	6338	6337	6426	6426	6229	6229	6290	6236	6254	6265	6264	6376	6322	6341	6252	6422	6279	6315	6374	6204	6386	6204	6204	6204	6204	6202	6199	6198	6198	6196	6372	6348
K.pneumoniae_ SGH10//Human	6364	6364	6364	6364	6367	6365	6365	6367	6353	6355	6354	6385	6381	6409	6407	6407	6407	6338	6337	6426	6426	6229	6229	6290	6236	6254	6265	6264	6376	6322	6341	6252	6422	6279	6315	6376	6204	6386	6204	6204	6204	6204	6202	6199	6198	6198	6196	6374	6350
K.pneumoniae_ Z0117KP0018/2017/Dog/South Korea	6440	6440	6440	6440	6443	6441	6441	6443	6429	6431	6428	6456	6482	6545	6543	6543	6543	6506	6505	6601	6601	6409	6409	6446	6398	6455	6437	6436	6596	6388	6409	6365	6452	6412	6492	6519	6294	6521	6292	6292	6292	6292	6290	6287	6286	6286	6282	6560	6522
K.pneumoniae_ Z0117KP0017/2017/Dog/South Korea	6440	6440	6440	6440	6443	6441	6441	6443	6429	6431	6428	6456	6482	6545	6543	6543	6543	6506	6505	6601	6601	6409	6409	6446	6398	6455	6437	6436	6596	6388	6409	6365	6452	6412	6492	6519	6294	6521	6292	6292	6292	6292	6290	6287	6286	6286	6282	6560	6522
K.pneumoniae_ THK/2021/Tilapia/India	6276	6276	6276	6276	6279	6277	6277	6279	6265	6267	6264	6303	6310	6329	6327	6327	6327	6399	6398	6466	6466	6309	6309	6333	6267	6305	6293	6292	6350	6309	6323	6210	6378	6228	6314	6313	6281	6446	6272	6272	6272	6272	6270	6267	6266	6266	6264	6382	6363
K.pneumoniae_Bckp212/2018/Cow/China	6278	6278	6278	6278	6281	6279	6279	6281	6267	6269	6267	6295	6299	6348	6346	6346	6346	6328	6327	6287	6287	6115	6115	6197	6219	6269	6288	6287	6316	6237	6238	6166	6328	6180	6268	6291	6111	6292	6169	6169	6169	6169	6167	6164	6163	6163	6161	6299	6310
K.pneumoniae_IA-044 strain not applicable/2015/Cow/USA	6224	6224	6224	6224	6227	6225	6225	6227	6213	6215	6213	6233	6264	6294	6292	6292	6292	6277	6276	6280	6280	6035	6035	6124	6147	6164	6203	6202	6300	6217	6200	6108	6272	6132	6241	6228	6004	6282	6114	6114	6114	6114	6112	6109	6108	6108	6106	6264	6241
K.pneumoniae_QMP B2-170/2006/Cow/USA	6279	6279	6279	6279	6282	6280	6280	6282	6268	6270	6269	6296	6330	6362	6360	6360	6360	6325	6324	6329	6329	6154	6154	6208	6193	6174	6235	6234	6368	6256	6242	6204	6375	6168	6268	6265	6106	6287	6115	6115	6115	6115	6113	6110	6109	6109	6107	6186	6150
K.pneumoniae_R50/2017/Rabbit/China	6302	6302	6302	6302	6305	6303	6303	6305	6291	6293	6290	6311	6338	6304	6302	6302	6302	6313	6312	6415	6415	6195	6195	6256	6238	6275	6257	6256	6347	6269	6292	6222	6267	6239	6318	6304	6163	6353	6185	6185	6185	6185	6183	6180	6179	6179	6177	6299	6277
K.pneumoniae_ FF1023/2018/Gray-headed flying fox/Australia	6389	6389	6389	6389	6392	6390	6390	6392	6378	6380	6379	6419	6412	6418	6416	6416	6416	6459	6458	6530	6530	6280	6280	6353	6326	6362	6340	6339	6422	6375	6362	6338	6440	6320	6354	6403	6286	6486	6331	6331	6331	6331	6329	6326	6325	6325	6323	6484	6459
K.pneumoniae_JP20/2018/Pig/China	6341	6341	6341	6341	6344	6342	6342	6344	6330	6332	6331	6345	6376	6412	6410	6410	6410	6338	6337	6443	6443	6211	6211	6271	6213	6207	6225	6224	6339	6284	6299	6237	6372	6177	6246	6357	6168	6366	6198	6198	6198	6198	6196	6193	6192	6192	6190	6268	6281
K.pneumoniae_ KPA3/2018/Dog/Thailand	6343	6343	6343	6343	6346	6344	6344	6346	6332	6334	6333	6347	6378	6414	6412	6412	6412	6340	6339	6445	6445	6213	6213	6273	6215	6209	6227	6226	6341	6286	6301	6239	6374	6179	6248	6359	6170	6368	6200	6200	6200	6200	6198	6195	6194	6194	6192	6269	6282
K.pneumoniae_ NXQY01/2020/Chicken/China	5850	5850	5850	5850	5853	5851	5851	5853	5839	5841	5840	6016	5918	5950	5948	5948	5948	6073	6072	6230	6230	5884	5884	5874	5752	5852	5814	5813	6284	6220	6234	6175	6293	6131	6108	6287	6086	6305	6175	6175	6175	6175	6173	6170	6169	6169	6167	6273	6239
K.pneumoniae_ YZ22CS088/2022/Chicken/China	5849	5849	5849	5849	5852	5850	5850	5852	5838	5840	5839	6015	5917	5949	5947	5947	5947	6072	6071	6229	6229	5883	5883	5873	5751	5851	5813	5812	6283	6219	6233	6174	6292	6130	6107	6286	6087	6304	6174	6174	6174	6174	6172	6169	6168	6168	6166	6272	6238
K.pneumoniae_ YZ22CS089/2022/Chicken/China	5849	5849	5849	5849	5852	5850	5850	5852	5838	5840	5839	6015	5917	5949	5947	5947	5947	6072	6071	6229	6229	5883	5883	5873	5751	5851	5813	5812	6283	6219	6233	6174	6292	6130	6107	6286	6087	6304	6174	6174	6174	6174	6172	6169	6168	6168	6166	6272	6238
[truncated: 71 more columns]

## Sheet: K. variicola heatmap
	K.variicola_ 3E7/2023/Chicken/China	K.variicola_ 3A184/2023/Chicken/China	K.variicola_ 3A185/2023/Chicken/China	K.variicola_ 3A186/2023/Chicken/China	K.variicola_ 3A31/2023/Chicken/China	K.variicola_ 3A10/2023/Chicken/China	K.variicola_40615929/2008/Cow/Canada	K.variicola_22KM2707/2022/Dog/Switzerland	K.variicola_ LH53-b-1/2022/Chicken/Switzerland	K.variicola_25602 not applicable/2015/Cat/France	K.variicola_25587 not applicable/2013/Dog/France	K.variicola_Kp34/2018/Cat/China	K.variicola_ strain M50/2012/White-Faced Whistling-Duck/Brazil	K.variicola_Kp176/2019/Dog/China	K.variicola_KP58/2022/Dog/	K.variicola_HSTU-AAM51/2018/Goat/Bangladesh	K.variicola_CRN 15/2018/Camel/India	K.variicola_Kp22/2018/Dog/China	K.variicola_e31/2019/Cow/China	K.variicola_ F2R9/2003//Mexico	K.variicola_40718651/2008/Cow/Canada	K.variicola_NL49/2012/Cow/Canada	K.variicola_NL58/2012/Cow/Canada	K.variicola_FF907/2017/fox/Australia	K.variicola_Kp87/2018/Dog/China	K.variicola_MEZKV51	K.variicola_MEZKV52	K.variicola_MEZKV13	K.variicola_c249/2020/Cow/China	K.variicola_4888.2 CVUAS 4888.2/2013/Cow/Germany	K.variicola_Kp65/2018/Dog/China	K.variicola_Kp174/2019/Cat/China	K.variicola_PK-557/2021/Cow/Pakistan	K.variicola_1103920/2019/Pig/Belgium	K.variicola_1103918/2019/Pig/Belgium	K.variicola_Kp44/2017/Dog/China	K.variicola_R44_31/2015/Cow/Nigeria	K.variicola_NM43_TS4-1/2016/Mouse/Canada	K.variicola_Kp60/2018/Dog/China	K.variicola_Kp1/2018/Dog/China	K.variicola_CVUAS 10591.2/2017/Cow/Germany	K.variicola_ strain M14/2012/White-Faced Whistling-Duck/Brazil	K.variicola_ strain M15/2012/White-Faced Whistling-Duck/Brazil	K.variicola_KP200/2022/Pig/	K.variicola_CRN 19/2018/Camel/India	K.variicola_R9_1/2015/Cow/Nigeria	K.variicola_PK-548/2021/Cow/Pakistan	K.variicola_UFMG-H10/2019/Zebu cattle/Brazil	K.variicola_UFMG-H9/2019/Zebu cattle/Brazil
K.variicola_ 3E7/2023/Chicken/China		-	-	-	-	-	12086	12430	12835	13292	13285	12233	12472	12670	12129	12156	13833	13940	13516	12325	12518	12325	12321	12213	12121	12339	12327	12323	12555	12826	12199	12744	11923	12270	12263	14140	13322	13221	12571	12572	12444	13004	13001	12695	13030	12983	12895	12696	12713
K.variicola_ 3A184/2023/Chicken/China	-		-	-	-	-	12086	12430	12835	13292	13285	12233	12472	12670	12129	12156	13833	13940	13516	12325	12518	12325	12321	12213	12121	12339	12327	12323	12555	12826	12199	12744	11923	12270	12263	14140	13322	13221	12571	12572	12444	13004	13001	12695	13030	12983	12895	12696	12713
K.variicola_ 3A185/2023/Chicken/China	-	-		-	-	-	12086	12430	12835	13292	13285	12233	12472	12670	12129	12156	13833	13940	13516	12325	12518	12325	12321	12213	12121	12339	12327	12323	12555	12826	12199	12744	11923	12270	12263	14140	13322	13221	12571	12572	12444	13004	13001	12695	13030	12983	12895	12696	12713
K.variicola_ 3A186/2023/Chicken/China	-	-	-		-	-	12086	12430	12835	13292	13285	12233	12472	12670	12129	12156	13833	13940	13516	12325	12518	12325	12321	12213	12121	12339	12327	12323	12555	12826	12199	12744	11923	12270	12263	14140	13322	13221	12571	12572	12444	13004	13001	12695	13030	12983	12895	12696	12713
K.variicola_ 3A31/2023/Chicken/China	-	-	-	-		-	12086	12430	12835	13292	13285	12233	12472	12670	12129	12156	13833	13940	13516	12325	12518	12325	12321	12213	12121	12339	12327	12323	12555	12826	12199	12744	11923	12270	12263	14140	13322	13221	12571	12572	12444	13004	13001	12695	13030	12983	12895	12696	12713
K.variicola_ 3A10/2023/Chicken/China	-	-	-	-	-		12086	12430	12835	13292	13285	12233	12472	12670	12129	12156	13833	13940	13516	12325	12518	12325	12321	12213	12121	12339	12327	12323	12555	12826	12199	12744	11923	12270	12263	14140	13322	13221	12571	12572	12444	13004	13001	12695	13030	12983	12895	12696	12713
K.variicola_40615929/2008/Cow/Canada	12086	12086	12086	12086	12086	12086		12141	12647	12840	12833	11949	12195	12237	12201	12225	13583	13760	13430	12333	12421	11896	11892	12089	11920	12100	12088	12084	12230	12528	12288	12479	11901	12123	12118	13918	12991	13006	12250	12251	12228	12974	12971	12515	12980	12896	12525	12558	12573
K.variicola_22KM2707/2022/Dog/Switzerland	12430	12430	12430	12430	12430	12430	12141		12526	13052	13045	12224	12170	12216	12099	12126	13793	13902	13549	12513	12506	12309	12305	12636	12131	12292	12280	12276	12552	12544	12325	12361	12155	12037	12030	14175	13090	13212	12538	12539	12230	13098	13095	12650	12926	12799	12790	12671	12688
K.variicola_ LH53-b-1/2022/Chicken/Switzerland	12835	12835	12835	12835	12835	12835	12647	12526		13085	13078	12761	12840	12919	12968	12995	14141	14266	13797	12861	12972	12547	12543	12937	12659	12763	12751	12747	12837	13024	12881	12940	12471	12235	12228	14454	13402	13606	12937	12938	12857	13236	13233	13021	13501	13323	13098	13116	13133
K.variicola_25602 not applicable/2015/Cat/France	13292	13292	13292	13292	13292	13292	12840	13052	13085		13	13189	13112	12899	13252	13276	14361	14526	14074	13426	13439	13047	13043	13410	12901	13319	13307	13303	13024	13434	13268	13348	12912	13015	13008	14641	13440	13437	13596	13597	13252	13642	13639	13101	13481	13361	13159	13120	13137
K.variicola_25587 not applicable/2013/Dog/France	13285	13285	13285	13285	13285	13285	12833	13045	13078	13		13182	13105	12892	13245	13269	14354	14519	14067	13419	13432	13040	13036	13403	12894	13312	13300	13296	13017	13427	13261	13341	12905	13008	13001	14634	13433	13430	13589	13590	13245	13637	13634	13094	13474	13354	13152	13113	13130
K.variicola_Kp34/2018/Cat/China	12233	12233	12233	12233	12233	12233	11949	12224	12761	13189	13182		11935	11897	11763	11786	13820	13873	13544	12451	12553	12237	12233	12346	12125	12347	12335	12331	12468	12671	12361	12645	11981	12415	12408	14270	13222	13309	12770	12771	12265	13303	13300	12698	13007	12890	12831	12592	12609
K.variicola_ strain M50/2012/White-Faced Whistling-Duck/Brazil	12472	12472	12472	12472	12472	12472	12195	12170	12840	13112	13105	11935		8675	8985	9008	13868	13975	13551	12436	12604	11920	11916	12374	11843	12475	12463	12459	12358	12528	12217	12371	11516	12138	12131	13985	13030	13107	12487	12488	12344	13119	13116	12247	13128	12934	12674	12672	12689
K.variicola_Kp176/2019/Dog/China	12670	12670	12670	12670	12670	12670	12237	12216	12919	12899	12892	11897	8675		8702	8726	14001	14011	13555	12726	12622	12124	12120	12621	12062	12416	12404	12400	12608	12716	12638	12620	11789	12399	12392	14082	13110	13043	12786	12787	12500	13274	13271	12489	13083	12872	12893	12778	12795
K.variicola_KP58/2022/Dog/	12129	12129	12129	12129	12129	12129	12201	12099	12968	13252	13245	11763	8985	8702		245	13822	13876	13416	12675	12558	12108	12104	12397	11987	12510	12498	12494	12521	12597	12483	12711	11531	12198	12191	14199	13164	13086	12712	12713	12247	13073	13070	12441	13109	12981	12803	12713	12730
K.variicola_HSTU-AAM51/2018/Goat/Bangladesh	12156	12156	12156	12156	12156	12156	12225	12126	12995	13276	13269	11786	9008	8726	245		13846	13899	13443	12699	12584	12132	12128	12420	12008	12536	12524	12520	12545	12624	12508	12736	11557	12224	12217	14226	13191	13111	12741	12742	12274	13099	13096	12465	13134	13006	12829	12738	12755
K.variicola_CRN 15/2018/Camel/India	13833	13833	13833	13833	13833	13833	13583	13793	14141	14361	14354	13820	13868	14001	13822	13846		5336	13662	13699	13699	13300	13296	13799	13238	13721	13709	13705	13859	14052	14013	14031	13717	13670	13663	15452	14470	14491	13979	13980	13853	14355	14352	14030	14361	14143	14042	14025	14042
K.variicola_Kp22/2018/Dog/China	13940	13940	13940	13940	13940	13940	13760	13902	14266	14526	14519	13873	13975	14011	13876	13899	5336		13783	13874	13893	13496	13492	13861	13378	13737	13725	13721	13794	14279	14089	14235	13703	13763	13756	15389	14546	14579	14132	14133	14072	14507	14504	14137	14550	14326	14242	14133	14150
K.variicola_e31/2019/Cow/China	13516	13516	13516	13516	13516	13516	13430	13549	13797	14074	14067	13544	13551	13555	13416	13443	13662	13783		13449	13513	12940	12936	13572	13026	13381	13369	13365	13422	13797	13476	13780	13400	13448	13441	15131	14018	14027	13722	13723	13582	14052	14049	13607	13991	13901	13637	13595	13612
K.variicola_ F2R9/2003//Mexico	12325	12325	12325	12325	12325	12325	12333	12513	12861	13426	13419	12451	12436	12726	12675	12699	13699	13874	13449		8662	11901	11897	12224	11421	11906	11894	11890	12268	13013	12429	12861	12143	12294	12287	14199	13120	13271	12610	12611	12603	13031	13028	12813	13225	12935	12725	12775	12792
K.variicola_40718651/2008/Cow/Canada	12518	12518	12518	12518	12518	12518	12421	12506	12972	13439	13432	12553	12604	12622	12558	12584	13699	13893	13513	8662		11851	11847	12235	11747	11808	11796	11792	12537	12930	12529	12916	12327	12339	12332	14279	13304	13411	12873	12874	12681	13267	13264	12728	13108	12990	12867	12953	12970
K.variicola_NL49/2012/Cow/Canada	12325	12325	12325	12325	12325	12325	11896	12309	12547	13047	13040	12237	11920	12124	12108	12132	13300	13496	12940	11901	11851		4	11292	11096	11427	11415	11411	11335	12568	12371	12565	11955	12028	12021	13951	12915	13021	12539	12540	12499	12792	12789	12330	12766	12678	12606	12510	12527
K.variicola_NL58/2012/Cow/Canada	12321	12321	12321	12321	12321	12321	11892	12305	12543	13043	13036	12233	11916	12120	12104	12128	13296	13492	12936	11897	11847	4		11288	11092	11423	11411	11407	11331	12564	12367	12561	11951	12024	12017	13947	12911	13017	12535	12536	12495	12788	12785	12326	12762	12674	12602	12506	12523
K.variicola_FF907/2017/fox/Australia	12213	12213	12213	12213	12213	12213	12089	12636	12937	13410	13403	12346	12374	12621	12397	12420	13799	13861	13572	12224	12235	11292	11288		11468	11869	11857	11853	11993	12928	12486	12651	12123	11986	11979	14186	13071	13445	12688	12689	12485	13108	13105	12770	13218	12973	12933	12780	12797
K.variicola_Kp87/2018/Dog/China	12121	12121	12121	12121	12121	12121	11920	12131	12659	12901	12894	12125	11843	12062	11987	12008	13238	13378	13026	11421	11747	11096	11092	11468		10938	10926	10922	11690	12483	12244	12390	11698	11925	11918	13671	12888	12881	12555	12556	12328	12932	12929	12391	12797	12525	12343	12372	12389
K.variicola_MEZKV51	12339	12339	12339	12339	12339	12339	12100	12292	12763	13319	13312	12347	12475	12416	12510	12536	13721	13737	13381	11906	11808	11427	11423	11869	10938		22	18	12065	12816	12294	12687	12188	12086	12079	14091	13125	13176	12791	12792	12526	12836	12833	12692	12945	12835	12657	12529	12546
K.variicola_MEZKV52	12327	12327	12327	12327	12327	12327	12088	12280	12751	13307	13300	12335	12463	12404	12498	12524	13709	13725	13369	11894	11796	11415	11411	11857	10926	22		6	12053	12804	12282	12675	12176	12075	12068	14079	13113	13164	12779	12780	12514	12824	12821	12680	12933	12823	12645	12517	12534
K.variicola_MEZKV13	12323	12323	12323	12323	12323	12323	12084	12276	12747	13303	13296	12331	12459	12400	12494	12520	13705	13721	13365	11890	11792	11411	11407	11853	10922	18	6		12049	12800	12278	12671	12172	12071	12064	14075	13109	13160	12775	12776	12510	12820	12817	12676	12929	12819	12641	12513	12530
K.variicola_c249/2020/Cow/China	12555	12555	12555	12555	12555	12555	12230	12552	12837	13024	13017	12468	12358	12608	12521	12545	13859	13794	13422	12268	12537	11335	11331	11993	11690	12065	12053	12049		11850	12366	12531	12065	12151	12144	14146	12941	13151	12500	12501	12356	12902	12899	12799	12840	12657	12638	12530	12547
K.variicola_4888.2 CVUAS 4888.2/2013/Cow/Germany	12826	12826	12826	12826	12826	12826	12528	12544	13024	13434	13427	12671	12528	12716	12597	12624	14052	14279	13797	13013	12930	12568	12564	12928	12483	12816	12804	12800	11850		12359	12703	12005	12269	12262	14243	13383	13568	12837	12838	12551	13269	13266	12784	13413	13229	12883	12881	12898
K.variicola_Kp65/2018/Dog/China	12199	12199	12199	12199	12199	12199	12288	12325	12881	13268	13261	12361	12217	12638	12483	12508	14013	14089	13476	12429	12529	12371	12367	12486	12244	12294	12282	12278	12366	12359		12051	11125	11628	11621	14219	12955	13140	12566	12567	12065	12941	12938	12485	13007	12882	12593	12567	12584
K.variicola_Kp174/2019/Cat/China	12744	12744	12744	12744	12744	12744	12479	12361	12940	13348	13341	12645	12371	12620	12711	12736	14031	14235	13780	12861	12916	12565	12561	12651	12390	12687	12675	12671	12531	12703	12051		11994	11998	11991	14383	12560	13252	12399	12400	12273	12819	12816	12448	12667	12523	12330	12526	12543
K.variicola_PK-557/2021/Cow/Pakistan	11923	11923	11923	11923	11923	11923	11901	12155	12471	12912	12905	11981	11516	11789	11531	11557	13717	13703	13400	12143	12327	11955	11951	12123	11698	12188	12176	12172	12065	12005	11125	11994		10815	10808	13844	12742	12945	12490	12491	12053	12948	12945	12335	13006	12748	12449	12443	12460
K.variicola_1103920/2019/Pig/Belgium	12270	12270	12270	12270	12270	12270	12123	12037	12235	13015	13008	12415	12138	12399	12198	12224	13670	13763	13448	12294	12339	12028	12024	11986	11925	12086	12075	12071	12151	12269	11628	11998	10815		7	14132	12891	12898	12474	12475	12000	12863	12860	12416	12999	12860	12458	12273	12290
K.variicola_1103918/2019/Pig/Belgium	12263	12263	12263	12263	12263	12263	12118	12030	12228	13008	13001	12408	12131	12392	12191	12217	13663	13756	13441	12287	12332	12021	12017	11979	11918	12079	12068	12064	12144	12262	11621	11991	10808	7		14127	12884	12892	12467	12468	11993	12856	12853	12409	12992	12853	12451	12266	12283
K.variicola_Kp44/2017/Dog/China	14140	14140	14140	14140	14140	14140	13918	14175	14454	14641	14634	14270	13985	14082	14199	14226	15452	15389	15131	14199	14279	13951	13947	14186	13671	14091	14079	14075	14146	14243	14219	14383	13844	14132	14127		12754	13043	14152	14153	14104	14333	14330	13929	14342	14082	13878	13936	13953
K.variicola_R44_31/2015/Cow/Nigeria	13322	13322	13322	13322	13322	13322	12991	13090	13402	13440	13433	13222	13030	13110	13164	13191	14470	14546	14018	13120	13304	12915	12911	13071	12888	13125	13113	13109	12941	13383	12955	12560	12742	12891	12884	12754		12146	13346	13347	12980	13374	13371	13029	13290	13019	13085	13179	13196
K.variicola_NM43_TS4-1/2016/Mouse/Canada	13221	13221	13221	13221	13221	13221	13006	13212	13606	13437	13430	13309	13107	13043	13086	13111	14491	14579	14027	13271	13411	13021	13017	13445	12881	13176	13164	13160	13151	13568	13140	13252	12945	12898	12892	13043	12146		13279	13280	13009	13167	13164	13044	13307	13147	13053	12897	12914
K.variicola_Kp60/2018/Dog/China	12571	12571	12571	12571	12571	12571	12250	12538	12937	13596	13589	12770	12487	12786	12712	12741	13979	14132	13722	12610	12873	12539	12535	12688	12555	12791	12779	12775	12500	12837	12566	12399	12490	12474	12467	14152	13346	13279		1	9810	12307	12304	12074	12750	12713	12491	12367	12384
K.variicola_Kp1/2018/Dog/China	12572	12572	12572	12572	12572	12572	12251	12539	12938	13597	13590	12771	12488	12787	12713	12742	13980	14133	13723	12611	12874	12540	12536	12689	12556	12792	12780	12776	12501	12838	12567	12400	12491	12475	12468	14153	13347	13280	1		9811	12308	12305	12075	12751	12714	12492	12368	12385
K.variicola_CVUAS 10591.2/2017/Cow/Germany	12444	12444	12444	12444	12444	12444	12228	12230	12857	13252	13245	12265	12344	12500	12247	12274	13853	14072	13582	12603	12681	12499	12495	12485	12328	12526	12514	12510	12356	12551	12065	12273	12053	12000	11993	14104	12980	13009	9810	9811		12789	12786	12295	12876	12800	12597	12328	12345
K.variicola_ strain M14/2012/White-Faced Whistling-Duck/Brazil	13004	13004	13004	13004	13004	13004	12974	13098	13236	13642	13637	13303	13119	13274	13073	13099	14355	14507	14052	13031	13267	12792	12788	13108	12932	12836	12824	12820	12902	13269	12941	12819	12948	12863	12856	14333	13374	13167	12307	12308	12789		7	11824	12307	12225	12579	12228	12245
K.variicola_ strain M15/2012/White-Faced Whistling-Duck/Brazil	13001	13001	13001	13001	13001	13001	12971	13095	13233	13639	13634	13300	13116	13271	13070	13096	14352	14504	14049	13028	13264	12789	12785	13105	12929	12833	12821	12817	12899	13266	12938	12816	12945	12860	12853	14330	13371	13164	12304	12305	12786	7		11821	12304	12222	12576	12225	12242
K.variicola_KP200/2022/Pig/	12695	12695	12695	12695	12695	12695	12515	12650	13021	13101	13094	12698	12247	12489	12441	12465	14030	14137	13607	12813	12728	12330	12326	12770	12391	12692	12680	12676	12799	12784	12485	12448	12335	12416	12409	13929	13029	13044	12074	12075	12295	11824	11821		11847	11706	12232	11988	12005
K.variicola_CRN 19/2018/Camel/India	13030	13030	13030	13030	13030	13030	12980	12926	13501	13481	13474	13007	13128	13083	13109	13134	14361	14550	13991	13225	13108	12766	12762	13218	12797	12945	12933	12929	12840	13413	13007	12667	13006	12999	12992	14342	13290	13307	12750	12751	12876	12307	12304	11847		3430	10240	8875	8892
K.variicola_R9_1/2015/Cow/Nigeria	12983	12983	12983	12983	12983	12983	12896	12799	13323	13361	13354	12890	12934	12872	12981	13006	14143	14326	13901	12935	12990	12678	12674	12973	12525	12835	12823	12819	12657	13229	12882	12523	12748	12860	12853	14082	13019	13147	12713	12714	12800	12225	12222	11706	3430		10525	9649	9666
K.variicola_PK-548/2021/Cow/Pakistan	12895	12895	12895	12895	12895	12895	12525	12790	13098	13159	13152	12831	12674	12893	12803	12829	14042	14242	13637	12725	12867	12606	12602	12933	12343	12657	12645	12641	12638	12883	12593	12330	12449	12458	12451	13878	13085	13053	12491	12492	12597	12579	12576	12232	10240	10525		5289	5306
K.variicola_UFMG-H10/2019/Zebu cattle/Brazil	12696	12696	12696	12696	12696	12696	12558	12671	13116	13120	13113	12592	12672	12778	12713	12738	14025	14133	13595	12775	12953	12510	12506	12780	12372	12529	12517	12513	12530	12881	12567	12526	12443	12273	12266	13936	13179	12897	12367	12368	12328	12228	12225	11988	8875	9649	5289		17
K.variicola_UFMG-H9/2019/Zebu cattle/Brazil	12713	12713	12713	12713	12713	12713	12573	12688	13133	13137	13130	12609	12689	12795	12730	12755	14042	14150	13612	12792	12970	12527	12523	12797	12389	12546	12534	12530	12547	12898	12584	12543	12460	12290	12283	13953	13196	12914	12384	12385	12345	12245	12242	12005	8892	9666	5306	17
