# Supplementary material for: Phenotypic and genome-based characterization of Klebsiella species from different One Health sources in South Africa reveals the presence of multidrug-resistant isolates
Source: Front Microbiol. 2026 May 29;17:1752622. doi: 10.3389/fmicb.2026.1752622 (PMC13261358; doi:10.3389/fmicb.2026.1752622)
Supplement: Supplementary file 1 [file Data_Sheet_1.zip › Supplementary Table 9.xlsx]

## Sheet: MLST
MLST analysis of K. pneumoniae, K. aerogenes, and K. variicola isolates sequenced in the present study
Isolate	Species		MLST
MEZKA31	Klebsiella aerogenes		494	dnaA(2)	fusA(6)	gyrB(1)	leuS(~32)	pryG(2)	rplB(1)	rpoB(6)
MEZKA37	Klebsiella aerogenes		128	dnaA(23)	fusA(3)	gyrB(16)	leuS(13)	pryG(3)	rplB(1)	rpoB(2)
MEZKA43	Klebsiella aerogenes		128	dnaA(23)	fusA(3)	gyrB(16)	leuS(13)	pryG(3)	rplB(1)	rpoB(2)
MEZKP186	Klebsiella pneumoniae		76	gapA(4)	infB(1)	mdh(1)	pgi(1)	phoE(21)	rpoB(1)	tonB(35)
MEZKP192	Klebsiella pneumoniae		76	gapA(4)	infB(1)	mdh(1)	pgi(1)	phoE(21)	rpoB(1)	tonB(35)
MEZKP30	Klebsiella pneumoniae		4039	gapA(4)	infB(1)	mdh(2)	pgi(1)	phoE(9)	rpoB(4)	tonB(12)
MEZKP33	Klebsiella pneumoniae		5470	gapA(10)	infB(1)	mdh(1)	pgi(1)	phoE(9)	rpoB(5)	tonB(24)
MEZKP34	Klebsiella pneumoniae		5478	gapA(2)	infB(1)	mdh(2)	pgi(1)	phoE(1)	rpoB(4)	tonB(23)
MEZKP38	Klebsiella pneumoniae		5497	gapA(2)	infB(3)	mdh(2)	pgi(1)	phoE(1)	rpoB(4)	tonB(24)
MEZKP45	Klebsiella pneumoniae		5470	gapA(10)	infB(1)	mdh(1)	pgi(1)	phoE(9)	rpoB(5)	tonB(24)
MEZKP48	Klebsiella pneumoniae		5497	gapA(2)	infB(3)	mdh(2)	pgi(1)	phoE(1)	rpoB(4)	tonB(24)
MEZKP50	Klebsiella pneumoniae		617	gapA(2)	infB(9)	mdh(1)	pgi(1)	phoE(13)	rpoB(1)	tonB(2)
MEZKP58	Klebsiella pneumoniae		617	gapA(2)	infB(9)	mdh(1)	pgi(1)	phoE(13)	rpoB(1)	tonB(2)
MEZKV13	Klebsiella variicola subsp. variicola		2465	gapA(16)	infB(18)	mdh(21)	pgi(27)	phoE(137)	rpoB(22)	tonB(103)
MEZKV51	Klebsiella variicola subsp. variicola		2465	gapA(16)	infB(18)	mdh(21)	pgi(27)	phoE(137)	rpoB(22)	tonB(103)
MEZKV52	Klebsiella variicola subsp. variicola		2465	gapA(16)	infB(18)	mdh(21)	pgi(27)	phoE(137)	rpoB(22)	tonB(103)
