# Supplementary material for: Phenotypic and genome-based characterization of Klebsiella species from different One Health sources in South Africa reveals the presence of multidrug-resistant isolates
Source: Front Microbiol. 2026 May 29;17:1752622. doi: 10.3389/fmicb.2026.1752622 (PMC13261358; doi:10.3389/fmicb.2026.1752622)
Supplement: Supplementary file 1 [file Data_Sheet_1.zip › Supplementary Table 8.xlsx]

## Sheet: S3_Plasmid
Plasmid replicons of the 16 Klebsiella isolates determined using ABRicate against against the PlasmidFinder 2.1 database
#FILE	Col440II_1	Col440I_1	ColRNAI_1	IncFIA(HI1)_1_HI1	IncFIB(K)_1_Kpn3	IncFIB(Mar)_1_pNDM-Mar	IncFIB(pQil)_1_pQil	IncFII_1_pKP91	IncR_1
MEZKA31	.	.	.	.	.	.	.	.	.
MEZKA37	.	.	.	.	.	.	.	.	.
MEZKA43	.	.	.	.	.	.	.	.	.
MEZKP186	.	+	+	+	+	.	+	+	+
MEZKP192	.	+	+	.	+	.	+	+	+
MEZKP30	.	.	.	.	.	+	.	.	.
MEZKP33	.	.	.	.	.	.	.	.	.
MEZKP34	.	.	.	+	.	.	.	+	.
MEZKP38	+	+	+	+	+	.	.	+	.
MEZKP45	.	.	.	.	.	.	.	.	.
MEZKP48	+	+	+	+	+	.	.	+	.
MEZKP50	.	.	.	.	.	.	.	.	.
MEZKP58	.	.	.	.	.	.	.	.	.
MEZKV13	.	.	.	.	.	.	.	.	.
MEZKV51	.	.	.	.	.	.	.	.	.
MEZKV52	.	.	.	.	.	.	.	.	.
