# Supplementary material for: Phenotypic and genome-based characterization of Klebsiella species from different One Health sources in South Africa reveals the presence of multidrug-resistant isolates
Source: Front Microbiol. 2026 May 29;17:1752622. doi: 10.3389/fmicb.2026.1752622 (PMC13261358; doi:10.3389/fmicb.2026.1752622)
Supplement: Supplementary file 1 [file Data_Sheet_1.zip › Supplementary Table 7.xlsx]

## Sheet: S7_VFDB
The virulence gene profiles of the 16 Klebsiella isolates determined using ABRicate against the virulence factor database (VFDB)
#FILE	entA	entB	fepC	flgH	fliG	fliM	fliN	iroB	iroN	ompA	yagV/ecpE	yagW/ecpD	yagX/ecpC	yagY/ecpB	yagZ/ecpA	ykgK/ecpR
MEZKA31	+	+	.	+	+	+	+	+	+	+	.	+	.	.	+	.
MEZKA37	+	+	.	+	+	+	+	+	+	+	.	+	.	.	+	.
MEZKA43	+	+	.	+	+	+	+	+	+	+	.	+	.	.	+	.
MEZKP186	+	+	+	.	.	.	.	.	.	+	+	+	+	+	+	+
MEZKP192	+	+	+	.	.	.	.	.	.	+	+	+	+	+	+	+
MEZKP30	+	+	+	.	.	.	.	.	.	+	+	+	+	+	+	+
MEZKP33	+	+	+	.	.	.	.	.	.	+	+	+	+	+	+	+
MEZKP34	+	+	+	.	.	.	.	.	.	+	+	+	+	+	+	+
MEZKP38	+	+	+	.	.	.	.	.	.	+	+	+	+	+	+	+
MEZKP45	+	+	+	.	.	.	.	.	.	+	+	+	+	+	+	+
MEZKP48	+	+	+	.	.	.	.	.	.	+	+	+	+	+	+	+
MEZKP50	+	+	+	.	.	.	.	.	.	+	+	+	+	+	+	+
MEZKP58	+	+	+	.	.	.	.	.	.	+	+	+	+	+	+	+
MEZKV13	+	+	+	.	.	.	.	.	.	+	+	+	+	+	+	+
MEZKV51	+	+	+	.	.	.	.	.	.	+	+	+	+	+	+	+
MEZKV52	+	+	+	.	.	.	.	.	.	+	+	+	+	+	+	+
