# Supplementary material for: Phenotypic and genome-based characterization of Klebsiella species from different One Health sources in South Africa reveals the presence of multidrug-resistant isolates
Source: Front Microbiol. 2026 May 29;17:1752622. doi: 10.3389/fmicb.2026.1752622 (PMC13261358; doi:10.3389/fmicb.2026.1752622)
Supplement: Supplementary file 1 [file Data_Sheet_1.zip › Supplementary Table 6.xlsx]

## Sheet: S6_Antoibiotic resistance genes
Antibiotic resistance genes and chromosomal mutations analyses of the 16 Klebsiella genomes determined using ResFinder v. 2.2. included in the Center for Genomic Epidemiology (CGE) pipeline
		acquired AMR genes													chromosomal mutations
Isolates	Species	blaLEN-16	blaSHV-11	blaSHV-110/ blaSHV-81*	blaSHV-119	blaSHV-59/ blaSHV-164*	blaSHV-40/ blaSHV-56/ blaSHV-79/ blaSHV-85/ blaSHV-89*	fosA	fosA5/ fosA6#	fosA6	fosA7	OqxA	OqxB	tet(A)	acrR p-F172S	acrR p-F197I	acrR p-G164A	acrR p-K201M	acrR p-L195V	acrR p-P161R	acrR p-R173G	ompK36 p-A217S	ompK36 p-D223G	ompK36 p-D224E	ompK36 p-E232R	ompK36 p-F198Y	ompK36 p-F207W	ompK36 p-F207Y	ompK36 p-G189T	ompK36 p-L191Q	ompK36 p-L191S	ompK36 p-L228V	ompK36 p-L229V	ompK36 p-L59V	ompK36 p-N218H	ompK36 p-N304E	ompK36 p-N49S	ompK36 p-Q227N	ompK36 p-T184P	ompK36 p-T222L	ompK36 p-T254S	ompK37 p-I128M	ompK37 p-I70M	ompK37 p-N230G
MEZKA31	Klebsiella aerogenes	-	-	-	-	-	-	-	-	-	-	-	-	-	-	-	-	-	-	-	-	+	-	+	-	-	+	-	-	+	-	-	-	-	-	-	+	-	-	-	-	-	-	-
MEZKA37	Klebsiella aerogenes	-	-	-	-	-	-	+	-	-	-	-	-	-	-	-	-	-	-	-	-	+	-	+	-	-	+	-	-	+	-	-	-	-	-	-	+	-	-	-	-	-	-	-
MEZKA43	Klebsiella aerogenes	-	-	-	-	-	-	+	-	-	-	-	-	-	-	-	-	-	-	-	-	+	-	+	-	-	+	-	-	+	-	-	-	-	-	-	+	-	-	-	-	-	-	-
MEZKP186	Klebsiella pneumoniae	-	-	-	-	+	-	+	-	-	-	+	+	-	+	+	+	+	+	+	+	+	-	+	+	-	+	-	-	-	+	+	-	+	+	-	+	-	-	-	-	+	+	-
MEZKP192	Klebsiella pneumoniae	-	-	-	-	+	-	+	-	-	-	+	+	-	+	+	+	+	+	+	+	+	-	+	+	-	+	-	-	-	+	+	-	+	+	-	+	-	-	-	-	+	+	-
MEZKP30	Klebsiella pneumoniae	-	-	+	-	-	-	+	-	-	+	+	+	+	+	+	+	+	+	+	+	+	-	+	+	-	+	-	-	-	+	+	-	+	+	-	+	-	-	-	+	+	+	+
MEZKP33	Klebsiella pneumoniae	-	-	-	-	-	+	-	+	-	-	+	+	-	+	+	+	+	+	+	+	+	-	+	+	-	+	-	-	-	+	+	-	+	+	-	+	-	-	-	-	+	+	+
MEZKP34	Klebsiella pneumoniae	-	+	-	-	-	-	+	-	-	-	+	+	-	+	+	+	+	+	+	+	-	-	-	-	-	-	-	-	-	-	-	-	+	-	-	+	-	+	-	-	+	+	-
MEZKP38	Klebsiella pneumoniae	-	-	-	+	-	-	+	-	-	-	+	+	-	+	+	+	+	+	+	+	+	+	-	+	+	-	+	+	-	-	-	-	+	-	+	+	-	-	+	-	+	+	+
MEZKP45	Klebsiella pneumoniae	-	-	-	-	-	+	-	+	-	-	+	+	-	+	+	+	+	+	+	+	+	-	+	+	-	+	-	-	-	+	+	-	+	+	-	+	-	-	-	-	+	+	+
MEZKP48	Klebsiella pneumoniae	-	-	-	+	-	-	+	-	-	-	+	+	-	+	+	+	+	+	+	+	+	+	-	+	+	-	+	+	-	-	-	-	+	-	+	+	-	-	+	-	+	+	+
MEZKP50	Klebsiella pneumoniae	-	-	-	-	-	+	-	-	+	-	+	+	-	+	+	+	+	+	+	+	+	+	-	+	+	-	+	+	-	-	-	-	+	-	+	+	-	-	+	-	+	+	-
MEZKP58	Klebsiella pneumoniae	-	-	-	-	-	+	-	-	+	-	+	+	-	+	+	+	+	+	+	+	+	+	-	+	+	-	+	+	-	-	-	-	+	-	+	+	-	-	+	-	+	+	-
MEZKV13	Klebsiella variicola subsp. variicola	+	-	-	-	-	-	+	-	-	-	+	+	-	+	+	+	+	+	+	+	+	-	-	-	+	-	-	-	+	-	-	+	+	+	+	+	+	-	-	-	+	+	-
MEZKV51	Klebsiella variicola subsp. variicola	+	-	-	-	-	-	+	-	-	-	+	+	-	+	+	+	+	+	+	+	+	-	-	-	+	-	-	-	+	-	-	+	+	+	+	+	+	-	-	-	+	+	-
MEZKV52	Klebsiella variicola subsp. variicola	+	-	-	-	-	-	+	-	-	-	+	+	-	+	+	+	+	+	+	+	+	-	-	-	+	-	-	-	+	-	-	+	+	+	+	+	+	-	-	-	+	+	-
	* please note, that Resfinder gave more than one blaSHV- hit at an equal genome position and with identical identity/coverage scores, thus only one blaSHV gene is present (no perfect hit)
	# please note, that Resfinder gave more than one fosA- hit at an equal genome position and with identical identity/coverage scores, thus only one fosA gene is present (no perfect hit)
