# Supplementary material for: Phenotypic and genome-based characterization of Klebsiella species from different One Health sources in South Africa reveals the presence of multidrug-resistant isolates
Source: Front Microbiol. 2026 May 29;17:1752622. doi: 10.3389/fmicb.2026.1752622 (PMC13261358; doi:10.3389/fmicb.2026.1752622)
Supplement: Supplementary file 1 [file Data_Sheet_1.zip › Supplementary Table 5.xlsx]

## Sheet: S5
Results of Kleborate analysis used to search for sequences of concern in the Klebsiella genomic assemblies
Kleborate 2.0		QC & taxonomic assignment							MLST							Virulence and AMR scores
Isolate	Genome	species	species_match	contig_count	N50	largest_contig	total_size	ST	gapA	infB	mdh	pgi	phoE	rpoB	tonB	virulence_score	resistance_score	num_resistance_classes	num_resistance_genes	Yersiniabactin	YbST	Colibactin	CbST	Aerobactin	AbST	Salmochelin	SmST	RmpADC	RmST	rmpA2
MEZKA31	MEZ31_S8	Klebsiella_aerogenes	strong	94	160405	402317	5094507	NA	-	-	-	-	-	-	-	0	0	0	0	-	0	-	0	-	0	iro_unknown	0	-	0	-
MEZKA37	MEZ37_S12	Klebsiella_aerogenes	strong	70	331738	669946	5066070	NA	-	-	-	-	-	-	-	0	0	0	0	-	0	-	0	-	0	iro_unknown	0	-	0	-
MEZKA43	MEZ43_S13	Klebsiella_aerogenes	strong	65	275347	481021	5068640	NA	-	-	-	-	-	-	-	0	0	0	0	-	0	-	0	-	0	iro_unknown	0	-	0	-
MEZKP186	MEZ186_S44	Klebsiella_pneumoniae	strong	297	92055	264533	5597689	ST76	4	1	1	1	21	1	35	0	0	0	0	-	0	-	0	-	0	-	0	-	0	-
MEZKP192	MEZ192_S45	Klebsiella_pneumoniae	strong	223	94645	330008	5522475	ST76	1	1	1	21	1	35	-	0	0	0	0	-	0	-	0	-	0	-	0	-	0	-
MEZKP30	MEZ30_S7	Klebsiella_pneumoniae	strong	165	155451	473040	5504273	ST4039	4	1	2	1	9	4	12	0	0	1	1	-	0	-	0	-	0	-	0	-	0	-
MEZKP33	MEZ33_S9	Klebsiella_pneumoniae	strong	83	216014	504080	5314245	ST2632-1LV	1	1	1	9	5	24	-	0	0	0	0	-	0	-	0	-	0	-	0	-	0	-
MEZKP34	MEZ34_S10	Klebsiella_pneumoniae	strong	133	162583	403752	5429892	ST161-1LV	1	2	1	1	4	23	-	0	0	0	0	-	0	-	0	-	0	-	0	-	0	-
MEZKP38	MEZ36_S11	Klebsiella_pneumoniae	strong	231	131528	334395	5695517	ST105-1LV	2	3	2	1	1	4	24	0	0	0	0	-	0	-	0	-	0	-	0	-	0	-
MEZKP48	MEZ44_S14	Klebsiella_pneumoniae	strong	227	139132	415973	5705481	ST105-1LV	2	3	2	1	1	4	24	0	0	0	0	-	0	-	0	-	0	-	0	-	0	-
MEZKP45	MEZ45_S15	Klebsiella_pneumoniae	strong	86	199715	504203	5315337	ST2632-1LV	1	1	1	9	5	24	-	0	0	0	0	-	0	-	0	-	0	-	0	-	0	-
MEZKP50	MEZ46_S16	Klebsiella_pneumoniae	strong	111	199845	373480	5323884	ST617	2	9	1	1	13	1	2	0	0	0	0	-	0	-	0	-	0	-	0	-	0	-
MEZKP58	MEZ53_S19	Klebsiella_pneumoniae	strong	107	201080	453062	5323664	ST617	2	9	1	1	13	1	2	0	0	0	0	-	0	-	0	-	0	-	0	-	0	-
MEZKV13	MEZ13_S2	Klebsiella_variicola_subsp._variicola	strong	116	185746	335124	5549701	ST2465	16	18	21	27	137	22	103	0	0	0	0	-	0	-	0	-	0	-	0	-	0	-
MEZKV51	MEZ51_S17	Klebsiella_variicola_subsp._variicola	strong	111	224656	381234	5550740	ST2465	16	18	21	27	137	22	103	0	0	0	0	-	0	-	0	-	0	-	0	-	0	-
MEZKV52	MEZ52_S18	Klebsiella_variicola_subsp._variicola	strong	135	139274	439953	5549610	ST2465	16	18	21	27	137	22	103	0	0	0	0	-	0	-	0	-	0	-	0	-	0	-
Type predictions			Serotype prediction	K/O antigen prediction
Isolate	Genome	species	wzi	K_locus	K_locus_problems	K_locus_confidence	K_locus_identity	K_locus_missing_genes	O_locus	O_type	O_locus_problems	O_locus_confidence	O_locus_identity	O_locus_missing_genes
MEZKA31	MEZ31_S8	Klebsiella_aerogenes	-	KL42	?-+*	None	0.7415	KL42_02_cpsACP,KL42_08_wcuO,KL42_09_wzy,KL42_10_wcpV,KL42_11_wcpW,KL42_12_wcpX,KL42_13_manC1,KL42_14_algC,KL42_15_wckG,KL42_16_wckH,KL42_17_wzx,KL42_18_glf	O2v1	O2	-*	None	0.7146	O1/O2v1_02_wzt,O1/O2v1_03_wbbM,O1/O2v1_04_glf,O1/O2v1_05_wbbN,O1/O2v1_06_wbbO,O1/O2v1_07_kfoC
MEZKA37	MEZ37_S12	Klebsiella_aerogenes	-	KL68	?-+*	None	0.7876	KL68_02_cpsACP,KL68_09_wclV,KL68_10_wckX,KL68_11_wckW,KL68_16_wcuC	O5	O5	*	High	0.9359	-
MEZKA43	MEZ43_S13	Klebsiella_aerogenes	-	KL68	?-+*	None	0.788	KL68_02_cpsACP,KL68_07_wbap,KL68_09_wclV,KL68_10_wckX,KL68_11_wckW,KL68_16_wcuC	O5	O5	*	High	0.9362	-
MEZKP186	MEZ186_S44	Klebsiella_pneumoniae	wzi23	KL35	?-	None	0.9906	KL35_06_wzc,KL35_07_wzy,KL35_08_wcuC,KL35_09_wckM,KL35_10_wckL,KL35_11_wcuQ,KL35_12_wzx,KL35_16_wclK,KL35_19_manB	O5	O5	?-*	Good	0.9432	O5_02_manB
MEZKP192	MEZ192_S45	Klebsiella_pneumoniae	wzi23	KL35	?-	None	0.991	KL35_07_wzy,KL35_08_wcuC,KL35_09_wckM,KL35_10_wckL,KL35_11_wcuQ,KL35_16_wclK	O5	O5	*	High	0.9424	-
MEZKP30	MEZ30_S7	Klebsiella_pneumoniae	wzi5	KL5	?-*	None	0.9912	KL5_06_wzc,KL5_07,KL5_08_wzx,KL5_09,KL5_12,KL5_15_wcaJ,KL5_17_manC	O3b	O3b	?-	Good	0.9958	O3b_01_manC
MEZKP33	MEZ33_S9	Klebsiella_pneumoniae	wzi193	KL125	?-*	None	0.9065	KL125_08_wcaN,KL125_09_wzy,KL125_10,KL125_12_wcaG,KL125_13_wcuH,KL125_14_wzx,KL125_15,KL125_16	O3b	O3b	none	Very_high	0.9948	-
MEZKP34	MEZ34_S10	Klebsiella_pneumoniae	wzi101	KL24	?-	None	0.9874	KL24_07_wcuD,KL24_09_wcuV,KL24_13_wcuG,KL24_14_wzy,KL24_15_wzx	O2v1	O2	none	Very_high	0.9875	-
MEZKP38	MEZ36_S11	Klebsiella_pneumoniae	-	KL7	?-	None	0.9829	KL7_07_wcuE,KL7_08_wckC,KL7_10_wzy,KL7_11_wckD,KL7_12_wclS,KL7_14_wzx	O2v2	O2	?-	Good	0.9844	O1/O2v2_07_kfoC
MEZKP48	MEZ44_S14	Klebsiella_pneumoniae	-	KL7	?-	None	0.9844	KL7_07_wcuE,KL7_08_wckC,KL7_10_wzy,KL7_12_wclS,KL7_14_wzx	O2v1	O2	-+	Good	0.9463	O1/O2v1_07_kfoC
MEZKP45	MEZ45_S15	Klebsiella_pneumoniae	wzi193	KL125	?-*	None	0.9054	KL125_09_wzy,KL125_10,KL125_11,KL125_12_wcaG,KL125_13_wcuH,KL125_14_wzx,KL125_15	O3b	O3b	none	Very_high	0.9948	-
MEZKP50	MEZ46_S16	Klebsiella_pneumoniae	wzi162	KL122	?-	None	0.9991	KL122_07_wzy,KL122_08_wcuC,KL122_09_wckM,KL122_10_wcuQ,KL122_11_wcuD,KL122_14_wbaZ	O2v2	O2	?-	Good	0.9848	O1/O2v2_08_gmlC
MEZKP58	MEZ53_S19	Klebsiella_pneumoniae	wzi162	KL122	?-	None	0.9991	KL122_07_wzy,KL122_08_wcuC,KL122_10_wcuQ,KL122_15_wcaJ	O2v2	O2	?-	Good	0.9848	O1/O2v2_08_gmlC
MEZKV13	MEZ13_S2	Klebsiella_variicola_subsp._variicola	-	KL43	?-+*	None	0.9846	KL43_08_wcuO,KL43_13_wcuV,KL43_15_wcpZ,KL43_17_manC,KL43_18_manB	O3/O3a	O3/O3a	?-	Good	0.9925	O3/O3a_01_manC,O3/O3a_02_manB
MEZKV51	MEZ51_S17	Klebsiella_variicola_subsp._variicola	-	KL43	?-*	None	0.9843	KL43_08_wcuO,KL43_13_wcuV,KL43_14_wzx,KL43_15_wcpZ,KL43_17_manC	O3/O3a	O3/O3a	?-	Good	0.9923	O3/O3a_01_manC
MEZKV52	MEZ52_S18	Klebsiella_variicola_subsp._variicola	-	KL43	?-+*	None	0.9849	KL43_08_wcuO,KL43_10_wcpY,KL43_13_wcuV,KL43_14_wzx,KL43_15_wcpZ,KL43_17_manC,KL43_18_manB	O3/O3a	O3/O3a	?-	Good	0.9923	O3/O3a_01_manC,O3/O3a_02_manB
Resistance			Detection and typing of antimicrobial resistance determinants
Isolate	Genome		AGly_acquired	Col_acquired	Fcyn_acquired	Flq_acquired	Gly_acquired	MLS_acquired	Phe_acquired	Rif_acquired	Sul_acquired	Tet_acquired	Tgc_acquired	Tmt_acquired	Bla_acquired	Bla_inhR_acquired	Bla_ESBL_acquired	Bla_ESBL_inhR_acquired	Bla_Carb_acquired	Bla_chr	SHV_mutations	Omp_mutations	Col_mutations	Flq_mutations	truncated_resistance_hits	spurious_resistance_hits
MEZKA31	MEZ31_S8	Klebsiella_aerogenes	-	-	-	-	-	-	-	-	-	-	-	-	-	-	-	-	-	-	-	-	-	-	-	-
MEZKA37	MEZ37_S12	Klebsiella_aerogenes	-	-	-	-	-	-	-	-	-	-	-	-	-	-	-	-	-	-	-	-	-	-	-	NA
MEZKA43	MEZ43_S13	Klebsiella_aerogenes	-	-	-	-	-	-	-	-	-	-	-	-	-	-	-	-	-	-	-	-	-	-	-	NA
MEZKP186	MEZ186_S44	Klebsiella_pneumoniae	-	-	-	-	-	-	-	-	-	-	-	-	-	-	-	-	-	SHV-1^	-	OmpK36-7%	-	-	-	-
MEZKP192	MEZ192_S45	Klebsiella_pneumoniae	-	-	-	-	-	-	-	-	-	-	-	-	-	-	-	-	SHV-1^	-	-	-	-	-	-	ST76
MEZKP30	MEZ30_S7	Klebsiella_pneumoniae	-	-	-	-	-	-	-	-	-	tet(A).v1	-	-	-	-	-	-	-	SHV-11.v1^	35Q	-	-	-	-	fosA7*?-0%
MEZKP33	MEZ33_S9	Klebsiella_pneumoniae	-	-	-	-	-	-	-	-	-	-	-	-	-	-	-	-	SHV-11.v1^	35Q	-	-	-	-	-	ST2632-1LV
MEZKP34	MEZ34_S10	Klebsiella_pneumoniae	-	-	-	-	-	-	-	-	-	-	-	-	-	-	-	-	SHV-11.v1^	35Q	-	-	-	-	-	ST161-1LV
MEZKP38	MEZ36_S11	Klebsiella_pneumoniae	-	-	-	-	-	-	-	-	-	-	-	-	-	-	-	-	-	SHV-119	35Q	-	-	-	-	-
MEZKP48	MEZ44_S14	Klebsiella_pneumoniae	-	-	-	-	-	-	-	-	-	-	-	-	-	-	-	-	-	SHV-119	35Q	-	-	-	-	-
MEZKP45	MEZ45_S15	Klebsiella_pneumoniae	-	-	-	-	-	-	-	-	-	-	-	-	-	-	-	-	SHV-11.v1^	35Q	-	-	-	-	-	ST2632-1LV
MEZKP50	MEZ46_S16	Klebsiella_pneumoniae	-	-	-	-	-	-	-	-	-	-	-	-	-	-	-	-	-	SHV-11.v1^	35Q	-	-	-	-	-
MEZKP58	MEZ53_S19	Klebsiella_pneumoniae	-	-	-	-	-	-	-	-	-	-	-	-	-	-	-	-	-	SHV-11.v1^	35Q	-	-	-	-	-
MEZKV13	MEZ13_S2	Klebsiella_variicola_subsp._variicola	-	-	-	-	-	-	-	-	-	-	-	-	-	-	-	-	-	LEN-16^	-	-	-	-	-	-
MEZKV51	MEZ51_S17	Klebsiella_variicola_subsp._variicola	-	-	-	-	-	-	-	-	-	-	-	-	-	-	-	-	-	LEN-16^	-	-	-	-	-	-
MEZKV52	MEZ52_S18	Klebsiella_variicola_subsp._variicola	-	-	-	-	-	-	-	-	-	-	-	-	-	-	-	-	-	LEN-16^	-	-	-	-	-	-
Virulence			Virulence gene detection and typing
Isolate	Genome	species	ybtS	ybtX	ybtQ	ybtP	ybtA	irp2	irp1	ybtU	ybtT	ybtE	fyuA	clbA	clbB	clbC	clbD	clbE	clbF	clbG	clbH	clbI	clbL	clbM	clbN	clbO	clbP	clbQ	iucA	iucB	iucC	iucD	iutA	iroB	iroC	iroD	iroN	rmpA	rmpD	rmpC	spurious_virulence_hits
MEZKA31	MEZ31_S8	Klebsiella_aerogenes	-	-	-	-	-	-	-	-	-	-	-	-	-	-	-	-	-	-	-	-	-	-	-	-	-	-	-	-	-	-	9*	33*-0%	-	15*	-	-	-	-	-
MEZKA37	MEZ37_S12	Klebsiella_aerogenes	-	-	-	-	-	-	-	-	-	-	-	-	-	-	-	-	-	-	-	-	-	-	-	-	-	-	-	-	-	-	9*	33*-0%	-	15*	-	-	-	-	-
MEZKA43	MEZ43_S13	Klebsiella_aerogenes	-	-	-	-	-	-	-	-	-	-	-	-	-	-	-	-	-	-	-	-	-	-	-	-	-	-	-	-	-	-	9*	33*-0%	-	15*	-	-	-	-	-
MEZKP186	MEZ186_S44	Klebsiella_pneumoniae	-	-	-	-	-	-	-	-	-	-	-	-	-	-	-	-	-	-	-	-	-	-	-	-	-	-	-	-	-	-	-	-	-	-	-	-	-	-	-
MEZKP192	MEZ192_S45	Klebsiella_pneumoniae	-	-	-	-	-	-	-	-	-	-	-	-	-	-	-	-	-	-	-	-	-	-	-	-	-	-	-	-	-	-	-	-	-	-	-	-	-	-	-
MEZKP30	MEZ30_S7	Klebsiella_pneumoniae	-	-	-	-	-	-	-	-	-	-	-	-	-	-	-	-	-	-	-	-	-	-	-	-	-	-	-	-	-	-	-	-	-	-	-	-	-	-	-
MEZKP33	MEZ33_S9	Klebsiella_pneumoniae	-	-	-	-	-	-	-	-	-	-	-	-	-	-	-	-	-	-	-	-	-	-	-	-	-	-	-	-	-	-	-	-	-	-	-	-	-	-	-
MEZKP34	MEZ34_S10	Klebsiella_pneumoniae	-	-	-	-	-	-	-	-	-	-	-	-	-	-	-	-	-	-	-	-	-	-	-	-	-	-	-	-	-	-	-	-	-	-	-	-	-	-	-
MEZKP38	MEZ36_S11	Klebsiella_pneumoniae	-	-	-	-	-	-	-	-	-	-	-	-	-	-	-	-	-	-	-	-	-	-	-	-	-	-	-	-	-	-	-	-	-	-	-	-	-	-	-
MEZKP48	MEZ44_S14	Klebsiella_pneumoniae	-	-	-	-	-	-	-	-	-	-	-	-	-	-	-	-	-	-	-	-	-	-	-	-	-	-	-	-	-	-	-	-	-	-	-	-	-	-	-
MEZKP45	MEZ45_S15	Klebsiella_pneumoniae	-	-	-	-	-	-	-	-	-	-	-	-	-	-	-	-	-	-	-	-	-	-	-	-	-	-	-	-	-	-	-	-	-	-	-	-	-	-	-
MEZKP50	MEZ46_S16	Klebsiella_pneumoniae	-	-	-	-	-	-	-	-	-	-	-	-	-	-	-	-	-	-	-	-	-	-	-	-	-	-	-	-	-	-	-	-	-	-	-	-	-	-	-
MEZKP58	MEZ53_S19	Klebsiella_pneumoniae	-	-	-	-	-	-	-	-	-	-	-	-	-	-	-	-	-	-	-	-	-	-	-	-	-	-	-	-	-	-	-	-	-	-	-	-	-	-	-
MEZKV13	MEZ13_S2	Klebsiella_variicola_subsp._variicola	-	-	-	-	-	-	-	-	-	-	-	-	-	-	-	-	-	-	-	-	-	-	-	-	-	-	-	-	-	-	-	-	-	-	-	-	-	-	-
MEZKV51	MEZ51_S17	Klebsiella_variicola_subsp._variicola	-	-	-	-	-	-	-	-	-	-	-	-	-	-	-	-	-	-	-	-	-	-	-	-	-	-	-	-	-	-	-	-	-	-	-	-	-	-	-
MEZKV52	MEZ52_S18	Klebsiella_variicola_subsp._variicola	-	-	-	-	-	-	-	-	-	-	-	-	-	-	-	-	-	-	-	-	-	-	-	-	-	-	-	-	-	-	-	-	-	-	-	-	-	-	-
