# Supplementary material for: Phenotypic and genome-based characterization of Klebsiella species from different One Health sources in South Africa reveals the presence of multidrug-resistant isolates
Source: Front Microbiol. 2026 May 29;17:1752622. doi: 10.3389/fmicb.2026.1752622 (PMC13261358; doi:10.3389/fmicb.2026.1752622)
Supplement: Supplementary file 1 [file Data_Sheet_1.zip › Supplementary Table 4.xlsx]

## Sheet: S4
GC content and Plasmid incompatibility groups of the of the 16 assembled Klebsiella species in the present study
Isolate	GC Content	Number of plasmid incompatibility groups	Plasmid incompatibility groups
MEZKA31	55.09	0	none
MEZKA37	55.11	0	none
MEZKA43	55.1	0	none
MEZKP186	57.27	12	Col(pHAD28) (5x), IncFIB(pQil), IncR, IncFII(pKP91, IncFIB(K), IncFII(pAR0022), IncFII(pKP91), IncFIA(HI1)
MEZKP192	57.37	9	Col(pHAD28) (5x), IncR, IncFIB(pQil), IncFII(pKP91), IncFIB(K)
MEZKP30	57.04	1	IncFIB(pNDM-Mar)
MEZKP33	57.53	0	none
MEZKP34	57.28	3	IncFIA(HI1), IncFII(pAR0022), IncFII(pKP91)
MEZKP38	56.99	6	Col(pHAD28) (2x), Col440II, IncFIB(K)(pCAV1099-114), IncFIA(HI1), IncFII(pKP91)
MEZKP45	57.54	0	none
MEZKP48	56.96	6	Col(pHAD28) (2x), Col440II, IncFIB(K)(pCAV1099-114), IncFIA(HI1), IncFII(pKP91)
MEZKP50	57.36	0	none
MEZKP58	57.36	0	none
MEZKV13	57.53	0	none
MEZKV51	57.53	0	none
MEZKV52	57.52	0	none
