# Supplementary material for: Phenotypic and genome-based characterization of Klebsiella species from different One Health sources in South Africa reveals the presence of multidrug-resistant isolates
Source: Front Microbiol. 2026 May 29;17:1752622. doi: 10.3389/fmicb.2026.1752622 (PMC13261358; doi:10.3389/fmicb.2026.1752622)
Supplement: Supplementary file 1 [file Data_Sheet_1.zip › Supplementary Table 3.xlsx]

## Sheet: S3
The contiguity metrics of the 16 Klebsiella genomic assemblies showing the number of contigs, coding DNA sequences and BIGSdb-Pasteur MLST
			Contiguity metrics												Annotated features				BIGSdb-Pasteur MLST
Isolate	BIGdb Pasteur id	Genome	N contigs	Total length	Coverage	Min contig length	Q25 contig length	Med contig length	Q75 contig length	Max contig length	Avg contig length	N50	N75	N90	N CDS	tRNA	rRNA	tmRNA	id	gapA	infB	mdh	pgi	phoE	rpoB	tonB	ST (MLST)
MEZKV13	15865	MEZ13_S2	116	5549701	36.1257	206	266	1182	66389	335124	47842.2	185746	97782	62490	5154	80	9	1	15865	16	18	21	27	137	22	103	2465
MEZKP186	15860	MEZ186_S44	297	5597689	25.725	203	324	1361	13042	264533	18847.4	92055	47924	17274	5222	83	11	1	15860	4	1	1	1	21	1	35	76
MEZKP192	15855	MEZ192_S45	223	5522475	27.8129	204	336	2678	22733	330008	24764.5	94645	57733	22088	5147	84	11	1	15855	4	1	1	1	21	1	35	76
MEZKP30	15857	MEZ30_S7	165	5504273	32.4465	203	368	1745	31155	473040	33359.2	155451	65032	32588	5089	79	12	1	15857	4	1	2	1	9	4	12	4039
MEZKA31	986*	MEZ31_S8	94	5094507	37.0241	205	285	17175	65767	402317	54196.9	160405	90051	38193	4724	88	14	1	-	-	-	-	-	-	-	-	-
MEZKP33	15854	MEZ33_S9	83	5314245	38.2284	208	383	8016	86619	504080	64027	216014	116588	56468	4941	85	9	1	15854	10	1	1	1	9	5	24	5470
MEZKP34	15859	MEZ34_S10	133	5429892	34.3438	200	273	1237	46012	403752	40826.2	162583	99841	52088	5035	84	12	1	15859	2	1	2	1	1	4	23	5478
MEZKP38	15861	MEZ36_S11	231	5695517	32.0609	203	273	1575	18566	334395	24655.9	131528	60910	30095	5327	87	8	1	15861	2	3	2	1	1	4	24	5497
MEZKA37	987*	MEZ37_S12	70	5066070	34.9373	216	257	856	78182	669946	72372.4	331738	171160	86126	4667	87	11	1	-	-	-	-	-	-	-	-	-
MEZKA43	988*	MEZ43_S13	65	5068640	32.8879	216	256	2557	116305	481021	77979.1	275347	144842	84993	4671	87	10	1	-	-	-	-	-	-	-	-	-
MEZKP48	15862	MEZ44_S14	227	5705481	25.4928	208	267	1743	13775	415973	25134.3	139132	61206	26003	5349	85	11	1	15862	2	3	2	1	1	4	24	5497
MEZKP45	15858	MEZ45_S15	86	5315337	30.877	200	285	1444	81165	504203	61806.2	199715	101632	66031	4936	85	7	1	15858	10	1	1	1	9	5	24	5470
MEZKP50	15853	MEZ46_S16	111	5323884	45.3533	200	275	1252	48695	373480	47962.9	199845	106696	57418	4954	85	11	1	15853	2	9	1	1	13	1	2	617
MEZKV51	15863	MEZ51_S17	111	5550740	31.2487	207	264	1046	48431	381234	50006.7	224656	99203	48431	5160	81	8	1	15863	16	18	21	27	137	22	103	2465
MEZKV52	15864	MEZ52_S18	135	5549610	28.51	201	292	2555	48426	439953	41108.2	139274	84749	41040	5153	80	7	1	15864	16	18	21	27	137	22	103	2465
MEZKP58	15856	MEZ53_S19	107	5323664	38.6805	200	255	1185	52790	453062	49753.9	201080	141224	70465	4960	87	10	1	15856	2	9	1	1	13	1	2	617
* This ID is searchable at PubMLST K.aerogenes
