# Supplementary material for: Phenotypic and genome-based characterization of Klebsiella species from different One Health sources in South Africa reveals the presence of multidrug-resistant isolates
Source: Front Microbiol. 2026 May 29;17:1752622. doi: 10.3389/fmicb.2026.1752622 (PMC13261358; doi:10.3389/fmicb.2026.1752622)
Supplement: Supplementary file 1 [file Data_Sheet_1.zip › Supplementary Table 2.xlsx]

## Sheet: S2
Whole genome sequencing analysis of the 16 Klebsiella species isolates including K. pneumoniae (n=10), K. variicola (n=3) and K. aerogenes (n=3), with the percentage of reads mapped
Genome	reads%_mapped_genus	genus	reads%_mapped_species	species
MEZ43_S13	97.83	Klebsiella	94.95	Klebsiella_aerogenes
MEZ37_S12	98.32	Klebsiella	94.84	Klebsiella_aerogenes
MEZ31_S8	96.66	Klebsiella	93.07	Klebsiella_aerogenes
MEZ46_S16	97.07	Klebsiella	67.42	Klebsiella_pneumoniae
MEZ33_S9	97.59	Klebsiella	66.79	Klebsiella_pneumoniae
MEZ192_S45	91.23	Klebsiella	65.43	Klebsiella_pneumoniae
MEZ53_S19	97.09	Klebsiella	60.26	Klebsiella_pneumoniae
MEZ30_S7	96.26	Klebsiella	58.49	Klebsiella_pneumoniae
MEZ45_S15	96.99	Klebsiella	57.8	Klebsiella_pneumoniae
MEZ34_S10	96.65	Klebsiella	56	Klebsiella_pneumoniae
MEZ186_S44	86.01	Klebsiella	54.11	Klebsiella_pneumoniae
MEZ36_S11	90.39	Klebsiella	52.38	Klebsiella_pneumoniae
MEZ44_S14	87.55	Klebsiella	51.71	Klebsiella_pneumoniae
MEZ51_S17	98.03	Klebsiella	46.11	Klebsiella_variicola
MEZ52_S18	97.99	Klebsiella	46	Klebsiella_variicola
MEZ13_S2	97.86	Klebsiella	45.75	Klebsiella_variicola
