# Supplementary material for: Phenotypic and genome-based characterization of Klebsiella species from different One Health sources in South Africa reveals the presence of multidrug-resistant isolates
Source: Front Microbiol. 2026 May 29;17:1752622. doi: 10.3389/fmicb.2026.1752622 (PMC13261358; doi:10.3389/fmicb.2026.1752622)
Supplement: Supplementary file 1 [file Data_Sheet_1.zip › Supplementary Table 1.xlsx]

## Sheet: patric3_query
Sample ID	Genome Name	Genome Status	Strain	Isolation Source	Collection Date	Collection Year	Isolation Country	Geographic Group	Geographic Location	Other Environmental	Host Name	Host Common Name	Host Age	Host Group	MLST	Genome Quality	BioProject Accession	BioSample Accession	Assembly Accession	GenBank Accessions
K.variicola_ F2R9/2003//Mexico	K.variicola_F2R9	Complete	F2R9		2003	2003	Mexico	North America	Mexico: Colima						MLST.klebsiella.2263	Good	PRJNA716670	SAMN18446056	GCA_017638945.1	CP072130
K.variicola_ e31/2019/Cow/China	K.variicola_ e31	WGS	e31	milk	2019-09-12	2019	China	Asia	China: Hubei		Cow	Cow		Nonhuman Mammal		Good	PRJNA751741	SAMN20525719	GCA_026788035.1	JAICBE000000000
K.variicola_ c249/2020/Cow/China	K.variicola_ c249	WGS	c249	nipple swab	2020-08-12	2020	China	Asia	China: Wuhan		Cow	Cow		Nonhuman Mammal		Good	PRJNA832940	SAMN27925926	GCA_028681985.1	JAMQNR000000000
K.variicola_ PK-548/2021/Cow/Pakistan	K.variicola_ PK-548	WGS	PK-548	dairy Farm	2021-10-21	2021	Pakistan	Asia	Pakistan		Cow	Cow		Nonhuman Mammal	MLST.Klebsiella_pneumoniae.355	Good	PRJNA935981	SAMN33331245	GCA_028894175.1	JARCMQ000000000
K.variicola_ PK-557/2021/Cow/Pakistan	K.variicola_ PK-557	WGS	PK-557	dairy Farm	2021-10-21	2021	Pakistan	Asia	Pakistan		Cow	Cow		Nonhuman Mammal		Good	PRJNA935981	SAMN33331253	GCA_028894905.1	JARCMI000000000
K.variicola_ 22KM2707/2022/Dog/Switzerland	K.variicola_ 22KM2707	Complete	22KM2707	skin	2022-10-31	2022	Switzerland	Europe	Switzerland		Dog	Dog		Nonhuman Mammal	MLST.Klebsiella_pneumoniae.1270	Good	PRJNA983991	SAMN35741684	GCA_030376705.1	CP128466,CP128465
K.variicola_ KP200/2022/Pig/	K.variicola_ KP200	WGS	KP200	nasal swab	2022	2022					Swine	Pig		Nonhuman Mammal		Good	PRJNA998213	SAMN36700601	GCA_030677985.1	JAUUFR000000000
K.variicola_ KP58/2022/Dog/	K.variicola_ KP58	WGS	KP58	nasal swab	2022	2022					Dog	Dog		Nonhuman Mammal	MLST.Klebsiella_pneumoniae.363	Good	PRJNA998213	SAMN36700599	GCA_030678455.1	JAUUFP000000000
K.variicola_ 1103918/2019/Pig/Belgium	K.variicola_ 1103918	WGS	1103918	Feces swab	2019-01-14	2019	Belgium	Europe	Belgium		Pig	Pig		Nonhuman Mammal		Good	PRJNA927131	SAMN32903100	GCA_036950885.1	JAQNLW000000000
K.variicola_ 1103920/2019/Pig/Belgium	K.variicola_ 1103920	WGS	1103920	Feces swab	2019-01-14	2019	Belgium	Europe	Belgium		Pig	Pig		Nonhuman Mammal		Good	PRJNA927131	SAMN32903101	GCA_036950905.1	JAQNLV000000000
K.variicola_NL49/2012/Cow/Canada	K.variicola_NL49	WGS	NL49	dairy animal	2012	2012	Canada	North America	Canada		Bos taurus	Cow		Nonhuman Mammal	MLST.Klebsiella_pneumoniae.205	Good	PRJNA288761	SAMN03840627	GCF_001187805.1	LFYK00000000
K.variicola_NL58/2012/Cow/Canada	K.variicola_NL58	WGS	NL58	dairy animal	2012	2012	Canada	North America	Canada		Bos taurus	Cow		Nonhuman Mammal	MLST.Klebsiella_pneumoniae.205	Good	PRJNA288761	SAMN03840749	GCF_001187825.1	LGAW00000000
K.variicola_NM43_TS4-1/2016/Mouse/Canada	K.variicola_NM43_TS4-1	WGS	NM43_TS4-1	gut	2016	2016	Canada	North America	Canada: Toronto	temperature:37	Mouse, Mus musculus	Mouse	9 weeks	Nonhuman Mammal	MLST.Klebsiella_pneumoniae.475	Good	PRJNA474907	SAMN11366393	GCA_004801715.1	SSTO00000000
K.variicola_UFMG-H10/2019/Zebu cattle/Brazil	K.variicola_UFMG-H10	WGS	UFMG-H10	urine	2019-05-29	2019	Brazil	South America	Brazil: Uberaba		Bos indicus	Zebu cattle		Nonhuman Mammal	MLST.Klebsiella_pneumoniae.355	Good	PRJNA615899	SAMN14470521	GCA_012102105.2	JAAVMD000000000
K.variicola_UFMG-H9/2019/Zebu cattle/Brazil	K.variicola_UFMG-H9	WGS	UFMG-H9	urine	2019-05-29	2019	Brazil	South America	Brazil: Uberaba		Bos indicus	Zebu cattle		Nonhuman Mammal	MLST.Klebsiella_pneumoniae.355	Good	PRJNA615899	SAMN14470520	GCA_012102125.3	JAAVME000000000
K.variicola_CRN 19/2018/Camel/India	K.variicola_CRN 19	WGS	CRN 19	rumen fluid	2018-01-27	2018	India	Asia	India		Camel	Camel		Nonhuman Mammal	MLST.Klebsiella_pneumoniae.1899	Good	PRJNA622881	SAMN14531570	GCA_013266925.1	JABRVJ000000000
K.variicola_CRN 15/2018/Camel/India	K.variicola_CRN 15	WGS	CRN 15	rumen fluid	2018-01-27	2018	India	Asia	India		Camel	Camel		Nonhuman Mammal		Good	PRJNA622881	SAMN14531567	GCA_013266975.1	JABRVG000000000
K.variicola_25602 not applicable/2015/Cat/France	K.variicola_25602 not applicable	WGS	not applicable		2015	2015	France	Europe	France		cat	Cat		Nonhuman Mammal		Good	PRJNA675776	SAMN16721926	GCA_017596925.1	JAEEEM000000000
K.variicola_25587 not applicable/2013/Dog/France	K.variicola_25587 not applicable	WGS	not applicable		2013	2013	France	Europe	France		dog	Dog		Nonhuman Mammal		Good	PRJNA675776	SAMN16721911	GCA_017597225.1	JAEEFB000000000
K.variicola_4888.2 CVUAS 4888.2/2013/Cow/Germany	K.variicola_4888.2 CVUAS 4888.2	WGS	CVUAS 4888.2		2013	2013	Germany	Europe	Germany		cattle	Cow		Nonhuman Mammal		Good	PRJNA392871	SAMN07311764	GCA_019426555.1	NKTW00000000
K.variicola_CVUAS 10591.2/2017/Cow/Germany	K.variicola_CVUAS 10591.2	WGS	CVUAS 10591.2		2017	2017	Germany	Europe	Germany		cattle	Cow		Nonhuman Mammal		Good	PRJNA439424	SAMN08765747	GCA_019679105.1	PYIP00000000
K.variicola_ R9_1/2015/Cow/Nigeria	K.variicola_ R9_1	WGS	R9_1		2015-03-01	2015	Nigeria	Africa	Nigeria		Bovine	Cow		Nonhuman Mammal	MLST.Klebsiella_pneumoniae.1899	Good	PRJNA753940	SAMN20718278	GCA_021533695.1	JAIKUU000000000
K.variicola_ R44_31/2015/Cow/Nigeria	K.variicola_ R44_31	WGS	R44_31		2015-03-01	2015	Nigeria	Africa	Nigeria		Bovine	Cow		Nonhuman Mammal	MLST.Klebsiella_pneumoniae.1505	Good	PRJNA753940	SAMN20718280	GCA_021533725.1	JAIKUS000000000
K.variicola_ Kp87/2018/Dog/China	K.variicola_ Kp87	WGS	Kp87	skin lesion	2018	2018	China	Asia	China: Shandong		Dog	Dog		Nonhuman Mammal	MLST.Klebsiella_pneumoniae.1096	Good	PRJNA685900	SAMN24529857	GCA_021395455.1	JAJVRX000000000
K.variicola_ Kp34/2018/Cat/China	K.variicola_ Kp34	WGS	Kp34	urinary tract	2018	2018	China	Asia	China: Shanghai		Cat	Cat		Nonhuman Mammal		Good	PRJNA685900	SAMN24529852	GCA_021395795.1	JAJVSC000000000
K.variicola_ HSTU-AAM51/2018/Goat/Bangladesh	K.variicola_ HSTU-AAM51	WGS	HSTU-AAM51	Rumen content	2018-11-05	2018	Bangladesh	Asia	Bangladesh		Goat	Goat		Nonhuman Mammal	MLST.Klebsiella_pneumoniae.363	Good	PRJNA594144	SAMN13505812	GCA_022228135.1	WSET00000000
K.variicola_ FF907/2017/fox/Australia	K.variicola_ FF907	Complete	FF907		2017	2017	Australia	Oceania	Australia		Pteropus poliocephalus	fox		Nonhuman Mammal		Good	PRJNA646592	SAMN15547547	GCA_023703815.1	CP077805
K.variicola_ Kp176/2019/Dog/China	K.variicola_ Kp176	WGS	Kp176	skin	2019-09-29	2019	China	Asia	China: Beijing		Dog	Dog		Nonhuman Mammal		Good	PRJNA684769	SAMN17073121	GCA_024427225.1	JAHMSG000000000
K.variicola_ Kp174/2019/Cat/China	K.variicola_ Kp174	WGS	Kp174	Ear swab	2019-10-14	2019	China	Asia	China: Beijing		Cat	Cat		Nonhuman Mammal	MLST.Klebsiella_pneumoniae.1050	Good	PRJNA684769	SAMN17073119	GCA_024427285.1	JAHMSH000000000
K.variicola_ Kp60/2018/Dog/China	K.variicola_ Kp60	WGS	Kp60	urine	2018-01-28	2018	China	Asia	China: Beijing		Dog	Dog		Nonhuman Mammal	MLST.Klebsiella_pneumoniae.1845	Good	PRJNA684769	SAMN17073156	GCA_024427325.1	JAHMSL000000000
K.variicola_ Kp65/2018/Dog/China	K.variicola_ Kp65	WGS	Kp65	Tracheal lavage	2018-12-11	2018	China	Asia	China: Beijing		Dog	Dog		Nonhuman Mammal		Good	PRJNA684769	SAMN17073158	GCA_024427335.1	JAHMSK000000000
K.variicola_ Kp44/2017/Dog/China	K.variicola_ Kp44	WGS	Kp44	urine	2017-12-19	2017	China	Asia	China: Beijing		Dog	Dog		Nonhuman Mammal	MLST.Klebsiella_pneumoniae.197	Good	PRJNA684769	SAMN17073146	GCA_024427365.1	JAHMSM000000000
K.variicola_ Kp22/2018/Dog/China	K.variicola_ Kp22	WGS	Kp22	throat swab	2018-06-23	2018	China	Asia	China: Beijing		Dog	Dog		Nonhuman Mammal		Good	PRJNA684769	SAMN17073131	GCA_024427385.1	JAHMSN000000000
K.variicola_ Kp1/2018/Dog/China	K.variicola_ Kp1	WGS	Kp1	urine	2018-03-15	2018	China	Asia	China: Beijing		Dog	Dog		Nonhuman Mammal	MLST.Klebsiella_pneumoniae.1845	Good	PRJNA684769	SAMN17073072	GCA_024427465.1	JAHMSR000000000
K.variicola_ subsp. variicola 40718651/2008/Cow/Canada	K.variicola_ subsp. variicola 40718651	WGS	40718651	dairy milk	2008-12-16	2008	Canada	North America	Canada: Atlantic provinces		Bos taurus	Cow		Nonhuman Mammal	MLST.Klebsiella_pneumoniae.454	Good	PRJNA1052047	SAMN38811446	GCA_036859495.1	JAXSDC000000000
K.variicola_ subsp. variicola 40615929/2008/Cow/Canada	K.variicola_ subsp. variicola 40615929	WGS	40615929	dairy milk	2008-04-17	2008	Canada	North America	Canada: Atlantic provinces		Bos taurus	Cow		Nonhuman Mammal		Good	PRJNA1052047	SAMN38811437	GCA_036859695.1	JAXSDL000000000
K.variicola_ 3A10/2023/Chicken/China	K.variicola_ 3A10	WGS	3A10	sample_type:cloacal swabs	2023-12-09	2023	China	Asia	China		Broiler chicken	Chicken		Avian		Good	PRJNA1110826	SAMN41378352		JBDKPF000000000
K.variicola_ 3A185/2023/Chicken/China	K.variicola_ 3A185	WGS	3A185	sample_type:cloacal swabs	2023-12-09	2023	China	Asia	China		Broiler chicken	Chicken		Avian		Good	PRJNA1110826	SAMN41378349		JBDKPC000000000
K.variicola_ 3A186/2023/Chicken/China	K.variicola_ 3A186	WGS	3A186	sample_type:cloacal swabs	2023-12-09	2023	China	Asia	China		Broiler chicken	Chicken		Avian		Good	PRJNA1110826	SAMN41378350		JBDKPD000000000
K.variicola_ 3A31/2023/Chicken/China	K.variicola_ 3A31	WGS	3A31	sample_type:cloacal swabs	2023-12-09	2023	China	Asia	China		Broiler chicken	Chicken		Avian		Good	PRJNA1110826	SAMN41378351		JBDKPE000000000
K.variicola_ 3A184/2023/Chicken/China	K.variicola_ 3A184	WGS	3A184	sample_type:cloacal swabs	2023-12-09	2023	China	Asia	China		Broiler chicken	Chicken		Avian		Good	PRJNA1110826	SAMN41378348		JBDKPB000000000
K.variicola_ 3E7/2023/Chicken/China	K.variicola_ 3E7	WGS	3E7	sample_type:cloacal swabs	2023-12-09	2023	China	Asia	China		Broiler chicken	Chicken		Avian		Good	PRJNA1110826	SAMN41378347		JBDKPA000000000
K.variicola_M14/2012/White-Faced Whistling-Duck/Brazil	K.variicola_M14	WGS	M14	sample_type:single cell of a pure culture	2012-06-01	2012	Brazil	South America	Brazil: Sao Paulo		Dendrocygna viduata	White-Faced Whistling-Duck		Avian		Good	PRJNA604755	SAMN13979788	GCA_013309835.1	JAAGEJ000000000
K.variicola_M50/2012/White-Faced Whistling-Duck/Brazil	K.variicola_M50	WGS	M50	sample_type:single cell of a pure culture	2012-06-01	2012	Brazil	South America	Brazil: Sao Paulo		Dendrocygna viduata	White-Faced Whistling-Duck		Avian		Good	PRJNA604766	SAMN13981399	GCA_013309855.1	JAAGEL000000000
K.variicola_M15/2012/White-Faced Whistling-Duck/Brazil	K.variicola_M15	WGS	M15	sample_type:single cell of a pure culture	2012-06-01	2012	Brazil	South America	Brazil: Sao Paulo		Dendrocygna viduata	White-Faced Whistling-Duck		Avian		Good	PRJNA604760	SAMN13980779	GCA_013309865.1	JAAGEK000000000
K.variicola_ LH53-b-1/2022/Chicken/Switzerland	K.variicola_ LH53-b-1	WGS	LH53-b-1	sample_type:whole organism;collected_by:Institute for Food Safety and Hygiene, University of Zurich	2022	2022	Switzerland	Europe	Switzerland		Gallus gallus domesticus	Chicken		Avian		Good	PRJNA855630	SAMN29499318	GCA_024198405.1	JANAEY000000000
K.aerogenes_ATCC_13048/1979/Human/USA	K.aerogenes_ATCC_13048	WGS	ATCC 13048	sputum		1979	1979	USA	USA: South Carolina		Human	Human		Human		Good	PRJNA486324	SAMN09843510	GCA_003417445.1	QVMZ00000000
K.aerogenes_G58/2019/Goat/India	K.aerogenes_G58	WGS	G58	nasal swab	2019-09-02	2019	India	Asia	India: Assam, Garchuk		Capra aegagrus hircus	Goat		Nonhuman Mammal		Good	PRJNA636233	SAMN27533016	GCA_035782975.1	JALKOB000000000
K.aerogenes_Sil NS 46/2020/Pig/India	K.aerogenes_Sil NS 46	WGS	Sil NS 46	swine	2020-02-24	2020	India	Asia	India: Guwahati, Silagrant Assam		Sus scrofa domesticus	Pig		Nonhuman Mammal		Good	PRJNA636233	SAMN29049759	GCA_035792895.1	JAMWJH000000000
K.aerogenes_Sil NS 44/2020/Goat/India	K.aerogenes_Sil NS 44	WGS	Sil NS 44	goat	2020-02-24	2020	India	Asia	India: Guwahati, Silagrant Assam		Capra hircus	Goat		Nonhuman Mammal		Good	PRJNA636233	SAMN29049756	GCA_035792975.1	JAMWJE000000000
K.aerogenes_Sil NS 41/2020/Pig/India	K.aerogenes_Sil NS 41	WGS	Sil NS 41	swine	2020-02-21	2020	India	Asia	India: Guwahati, Silagrant Assam		Sus scrofa domesticus	Pig		Nonhuman Mammal		Good	PRJNA636233	SAMN29049749	GCA_035793095.1	JAMWIY000000000
K.aerogenes_GY22PK010/2022/Pig/China	K.aerogenes_GY22PK010	WGS	GY22PK010	feces	2022-05-20	2022	China	Asia	China: Gaoyou		Sus scrofa	Pig		Nonhuman Mammal		Good	PRJNA924079	SAMN32746538	GCA_036946615.1	JARASD000000000
K.aerogenes_GY22PK003/2022/Pig/China	K.aerogenes_GY22PK003	WGS	GY22PK003	feces	2022-05-20	2022	China	Asia	China: Gaoyou		Sus scrofa	Pig		Nonhuman Mammal		Good	PRJNA924079	SAMN32746536	GCA_036946685.1	JARASF000000000
K.aerogenes_1103255/2018/Pig/Belgium	K.aerogenes_1103255	WGS	1103255	Feces swab	2018-12-12	2018	Belgium	Europe	Belgium		Pig	Pig		Nonhuman Mammal		Good	PRJNA927131	SAMN32902967	GCA_036951125.1	JAQNMF000000000
K.aerogenes_GY22PK004/2022/Pig/China	K.aerogenes_GY22PK004	WGS	GY22PK004	feces	2022-05-20	2022	China	Asia	China: Gaoyou		Sus scrofa	Pig		Nonhuman Mammal		Good	PRJNA924079	SAMN32746537	GCA_036946635.1	JARASE000000000
K.aerogenes_1103296/2018/Pig/Belgium	K.aerogenes_1103296	WGS	1103296	Feces swab	2018-12-13	2018	Belgium	Europe	Belgium		Pig	Pig		Nonhuman Mammal	genotype:kaerogenes:ST2	Good	PRJNA927131	SAMN32902968	GCA_036950945.1	JAQNLY000000000
K.aerogenes_GY22PK002/2022/Pig/China	K.aerogenes_GY22PK002	WGS	GY22PK002	feces	2022-05-20	2022	China	Asia	China: Gaoyou		Sus scrofa	Pig		Nonhuman Mammal		Good	PRJNA924079	SAMN32746535	GCA_036946695.1	JARASG000000000
K.aerogenes_LU2/2010/Cow/Poland	K.aerogenes_LU2	Complete	LU2	rumen content	2010-2011	2010	Poland	Europe	Poland: lubelskie voivodeship		Bos taurus	Cow		Nonhuman Mammal		Good	PRJNA516401	SAMN10788268	GCA_006874725.1	CP035466
K.aerogenes_NTT31XS/2020/Pig/China	K.aerogenes_NTT31XS	Complete	NTT31XS	intestinal contents	2020-07	2020	China	Asia	China: Yangzhou		porcine	Pig		Nonhuman Mammal		Good	PRJNA739259	SAMN19778273	GCA_019048885.1	CP077429,CP077435,CP077434,CP077433,CP077432,CP077431,CP077430
K.pneumoniae_ATCC13883	K.pneumoniae_FDAARGOS_775 strain Not applicable	Complete	ATCC13883				USA	North America	USA						MLST.klebsiella.3	Good	PRJNA231221	SAMN11056490	GCA_006364295.1	CP040993,CP040992,CP040994,CP040995,CP040996
K.pneumoniae_ATCC 43816/Human	K.pneumoniae_ATCC 43816	Complete	ATCC 43816						Human		Human					Good	PRJNA675363	SAMN16705163	GCA_016071735.1	CP064352
K.pneumoniae_NTUH-K2044	K.pneumoniae_NTUH-K2044	Complete	NTUH-K2044	isolated from blood of a patient with liver abscess and meningitis												Good	PRJDA21069	SAMD00060934	GCA_000009885.1	AP006725
K.pneumoniae_ SGH10//Human	K.pneumoniae_SGH10	Complete	SGH10	liver abscess			Singapore	Asia	Human		Human					Good	PRJNA391004	SAMN06112188	GCA_002813595.1	CP025080
K.pneumoniae_QMP B2-170/2006/Cow/USA	K.pneumoniae_QMP B2-170	Complete	QMP B2-170	sterile	2006	2006	USA		United States		Bos taurus	Cow		Nonhuman Mammal	MLST.Klebsiella_pneumoniae.43	Good	PRJNA486877	SAMEA882196	GCA_003432265.1	CP031798,CP031799
K.pneumoniae_ZYST1/2017/Pig/China	K.pneumoniae_ZYST1	Complete	ZYST1		2017-09	2017	China	Asia	China		Pig, Sus scrofa	Pig		Nonhuman Mammal	MLST.Klebsiella_pneumoniae.1	Good	PRJNA483353	SAMN09691066	GCA_003432405.1	CP031613,CP031614,CP031615,CP031616
K.pneumoniae_R46/2015/Rabbit/China	K.pneumoniae_R46	Complete	R46		2015-11-24	2015	China	Asia	China: Wenzhou		Rabbit, Oryctolagus cuniculus	Rabbit		Nonhuman Mammal		Good	PRJNA521422	SAMN10887831	GCA_004208475.1	CP035777,CP035774,CP035776,CP035775
K.pneumoniae_R50/2017/Rabbit/China	K.pneumoniae_R50	Complete	R50		2017-10	2017	China	Asia	China: Wenzhou		Rabbit, Oryctolagus cuniculus	Rabbit		Nonhuman Mammal	MLST.Klebsiella_pneumoniae.968	Good	PRJNA542978	SAMN11650121	GCA_006974165.1	CP040363,CP040362
K.pneumoniae_555/2018/Chicken/China	K.pneumoniae_555	Complete	555		2018-09	2018	China	Asia	China		Chicken, Gallus gallus	Chicken		Avian		Good	PRJNA565355	SAMN12741260	GCA_008632415.1	CP043932,CP043933,CP043934,CP043935,CP043936
K.pneumoniae_Bckp091/2017/Cow/China	K.pneumoniae_Bckp091	Complete	Bckp091	milk	2017-10	2017	China	Asia	China: Jiangsu		Bos taurus	Cow		Nonhuman Mammal		Good	PRJNA616311	SAMN14486595	GCA_012113615.1	CP050822,CP050823,CP050824,CP050825
K.pneumoniae_Bckp067/2019/Cow/China	K.pneumoniae_Bckp067	Complete	Bckp067	milk	2019-05	2019	China	Asia	China: Shandong		Bos taurus	Cow		Nonhuman Mammal	MLST.Klebsiella_pneumoniae.629	Good	PRJNA616352	SAMN14487965	GCA_012113655.1	CP050829,CP050830
K.pneumoniae_Bckp212/2018/Cow/China	K.pneumoniae_Bckp212	Complete	Bckp212	milk	2018-05	2018	China	Asia	China: Anhui		Bos taurus	Cow		Nonhuman Mammal	MLST.Klebsiella_pneumoniae.107	Good	PRJNA616320	SAMN14486704	GCA_012113635.1	CP050826,CP050827,CP050828
K.pneumoniae_Bckp206/2018/Cow/China	K.pneumoniae_Bckp206	Complete	Bckp206	milk	2018-09	2018	China	Asia	China: Heilongjiang		Bos taurus	Cow		Nonhuman Mammal	MLST.Klebsiella_pneumoniae.228	Good	PRJNA616351	SAMN14487893	GCA_012167385.1	CP050845,CP050846,CP050847
K.pneumoniae_Bckp101/2018/Cow/China	K.pneumoniae_Bckp101	Complete	Bckp101	milk	2018-07	2018	China	Asia	China: Shandong		Bos taurus	Cow		Nonhuman Mammal	MLST.Klebsiella_pneumoniae.889	Good	PRJNA616344	SAMN14487860	GCA_012167075.1	CP050840,CP050841,CP050842
K.pneumoniae_Bckp021/2018/Cow/China	K.pneumoniae_Bckp021	Complete	Bckp021	milk	2018-06	2018	China	Asia	China: Jiangxi		Bos taurus	Cow		Nonhuman Mammal	MLST.Klebsiella_pneumoniae.25	Good	PRJNA616339	SAMN14487838	GCA_012166915.1	CP050834,CP050835,CP050836,CP050837,CP050838,CP050839
K.pneumoniae_Bckp186/2018/Cow/China	K.pneumoniae_Bckp186	Complete	Bckp186	milk	2018-07	2018	China	Asia	China: Hebei		Bos taurus	Cow		Nonhuman Mammal		Good	PRJNA616349	SAMN14487873	GCA_012167215.1	CP050843,CP050844
K.pneumoniae_18KM2517/2018/Dog/Switzerland	K.pneumoniae_18KM2517	Complete	18KM2517	tracheal aspirate	2018-11	2018	Switzerland	Europe	Switzerland: Bern		Dog, Canis lupus familiaris	Dog		Nonhuman Mammal	MLST.Klebsiella_pneumoniae.11	Good	PRJNA539891	SAMN11514671	GCA_013378175.1	CP039939,CP039940,CP039941
K.pneumoniae_18KM1950/2018/Dog/Switzerland	K.pneumoniae_18KM1950	Complete	18KM1950	tracheal aspirate	2018-08	2018	Switzerland	Europe	Switzerland: Bern		Dog, Canis lupus familiaris	Dog		Nonhuman Mammal	MLST.Klebsiella_pneumoniae.11	Good	PRJNA539891	SAMN11514670	GCA_013378155.1	CP039936,CP039937,CP039938
K.pneumoniae_18KM2813/2018/Dog/Switzerland	K.pneumoniae_18KM2813	Complete	18KM2813	urine	2018-12	2018	Switzerland	Europe	Switzerland: Bern		Dog, Canis lupus familiaris	Dog		Nonhuman Mammal	MLST.Klebsiella_pneumoniae.11	Good	PRJNA539891	SAMN11514672	GCA_013378195.1	CP039942,CP039943,CP039944
K.pneumoniae_19KM28/2019/Cat/Switzerland	K.pneumoniae_19KM28	Complete	19KM28	pus	2019-01	2019	Switzerland	Europe	Switzerland: Bern		Cat, Felis catus	Cat		Nonhuman Mammal	MLST.Klebsiella_pneumoniae.11	Good	PRJNA539891	SAMN11514673	GCA_013378215.1	CP039945,CP039946,CP039947
K.pneumoniae_19KM57/2019/Dog/Switzerland	K.pneumoniae_19KM57	Complete	19KM57	urine	2019-01	2019	Switzerland	Europe	Switzerland: Bern		Dog, Canis lupus familiaris	Dog		Nonhuman Mammal	MLST.Klebsiella_pneumoniae.11	Good	PRJNA539891	SAMN11514674	GCA_013378235.1	CP039948,CP039949,CP039950
K.pneumoniae_18KM2445b/2018/Dog/Switzerland	K.pneumoniae_18KM2445b	Complete	18KM2445b	tracheal aspirate	2018-10	2018	Switzerland	Europe	Switzerland: Bern		Dog, Canis lupus familiaris	Dog		Nonhuman Mammal	MLST.Klebsiella_pneumoniae.307	Good	PRJNA539891	SAMN11514675	GCA_013378255.1	CP039951,CP039952,CP039953
K.pneumoniae_AR142_2b/2018/Cat/Switzerland	K.pneumoniae_AR142_2b	Complete	AR142_2b	rectal swab	2018-08	2018	Switzerland	Europe	Switzerland: Bern		Cat, Felis catus	Cat		Nonhuman Mammal	MLST.Klebsiella_pneumoniae.307	Good	PRJNA539891	SAMN11514676	GCA_013378275.1	CP039954,CP039955,CP039956
K.pneumoniae_06KM907/2006/Dog/Switzerland	K.pneumoniae_06KM907	Complete	06KM907	Pus	2006-05-23	2006	Switzerland	Europe	Switzerland: Bern		Dog, Canis lupus familiaris	Dog		Nonhuman Mammal	MLST.Klebsiella_pneumoniae.11	Good	PRJNA539891	SAMN14168397	GCA_013416055.1	CP049719,CP049720
K.pneumoniae_11KM256/2011/Dog/Switzerland	K.pneumoniae_11KM256	Complete	11KM256	urine	2011-03-03	2011	Switzerland	Europe	Switzerland: Bern		Dog, Canis lupus familiaris	Dog		Nonhuman Mammal	MLST.Klebsiella_pneumoniae.11	Good	PRJNA539891	SAMN14168398	GCA_013416035.1	CP049716,CP049718,CP049717
K.pneumoniae_19KM267/2019/Dog/Switzerland	K.pneumoniae_19KM267	Complete	19KM267	urine	2019-02	2019	Switzerland	Europe	Switzerland:Bern		Dog, Canis lupus familiaris	Dog		Nonhuman Mammal	MLST.Klebsiella_pneumoniae.11	Good	PRJNA539891	SAMN14333445	GCA_013416085.1	CP049947,CP049949,CP049948
K.pneumoniae_19KM1053/2019/Cat/Switzerland	K.pneumoniae_19KM1053	Complete	19KM1053	urine	2019-05	2019	Switzerland	Europe	Switzerland:Bern		Cat, Felis catus	Cat		Nonhuman Mammal	MLST.Klebsiella_pneumoniae.11	Good	PRJNA539891	SAMN14333446	GCA_013416105.1	CP049950,CP049952,CP049951
K.pneumoniae_19KM1109/2019/Cat/Switzerland	K.pneumoniae_19KM1109	Complete	19KM1109	bile	2019-04	2019	Switzerland	Europe	Switzerland:Bern		Cat, Felis catus	Cat		Nonhuman Mammal	MLST.Klebsiella_pneumoniae.11	Good	PRJNA539891	SAMN14333447	GCA_013416125.1	CP049953,CP049955,CP049954
K.pneumoniae_MH9CRKP/2018/Horse/China	K.pneumoniae_MH9CRKP	Complete	MH9CRKP		2018-01-01	2018	China	Asia	China:Qingdao		Horse, Equus caballus	Horse		Nonhuman Mammal	MLST.Klebsiella_pneumoniae.11	Good	PRJNA604569	SAMN13975213	GCA_014108845.1	CP048412,CP048413,CP048414
K.pneumoniae_HC139/2019/Chicken/China	K.pneumoniae_HC139	Complete	HC139	feces	2019-10	2019	China	Asia	China: Henan		Chicken, Gallus gallus	Chicken		Avian		Good	PRJNA664531	SAMN16222891	GCA_014840955.1	CP061842,CP061843
K.pneumoniae_19110124/2019/Pig/China	K.pneumoniae_19110124	Complete	19110124	Anal swab	2019-06	2019	China	Asia	China:henan		Pig, Sus scrofa	Pig		Nonhuman Mammal	MLST.Klebsiella_pneumoniae.340	Good	PRJNA674503	SAMN16659219	GCA_015353095.1	CP064174,CP064175,CP064179,CP064177,CP064176,CP064178
K.pneumoniae_LYS105A/2019/Peafowl/China	K.pneumoniae_LYS105A	Complete	LYS105A	liver	2019-07-11	2019	China	Asia	China:Henan		peafowl	Peafowl		Avian	MLST.Klebsiella_pneumoniae.967	Good	PRJNA691454	SAMN17293201	GCA_016694775.1	CP068033
K.pneumoniae_JP20/2018/Pig/China	K.pneumoniae_JP20	Complete	JP20		2018	2018	China	Asia	China:Changchun		Swine	Pig		Nonhuman Mammal	MLST.Klebsiella_pneumoniae.15	Good	PRJNA746957	SAMN20245095	GCA_019334625.1	CP079762,CP079763,CP079764
K.pneumoniae_NC-01 strain not applicable/2015/Cow/USA	K.pneumoniae_NC-01 strain not applicable	Complete	not applicable	Mastitis-milk	2015-08-03	2015	USA	North America	USA		Bovine	Cow		Nonhuman Mammal	MLST.Klebsiella_pneumoniae.111	Good	PRJNA749302	SAMN20362514	GCA_019900305.1	CP081894
K.pneumoniae_PA-01 strain not applicable/2015/Cow/USA	K.pneumoniae_PA-01 strain not applicable	Complete	not applicable	Mastitis-milk	2015-06-08	2015	USA	North America	USA		Bovine	Cow		Nonhuman Mammal		Good	PRJNA749302	SAMN20362512	GCA_019900325.1	CP081896
K.pneumoniae_MN-03 strain not applicable/2014/Cow/USA	K.pneumoniae_MN-03 strain not applicable	Complete	not applicable	Mastitis-milk	2014-05-08	2014	USA	North America	USA		Bovine	Cow		Nonhuman Mammal	MLST.Klebsiella_pneumoniae.35	Good	PRJNA749302	SAMN20362511	GCA_019900345.1	CP081897
K.pneumoniae_IA-044 strain not applicable/2015/Cow/USA	K.pneumoniae_IA-044 strain not applicable	Complete	not applicable	Mastitis-milk	2015-08-23	2015	USA	North America	USA		Bovine	Cow		Nonhuman Mammal	MLST.Klebsiella_pneumoniae.107	Good	PRJNA749302	SAMN20362519	GCA_019900745.1	CP081889
K.pneumoniae_IA-021 strain not applicable/2015/Cow/USA	K.pneumoniae_IA-021 strain not applicable	Complete	not applicable	Mastitis-milk	2015-07-10	2015	USA	North America	USA		Bovine	Cow		Nonhuman Mammal	MLST.Klebsiella_pneumoniae.37	Good	PRJNA749302	SAMN20362518	GCA_019900765.1	CP081890
K.pneumoniae_CT-04 strain not applicable/2017/Cow/USA	K.pneumoniae_CT-04 strain not applicable	Complete	not applicable	Mastitis-milk	2017-06-26	2017	USA	North America	USA		Bovine	Cow		Nonhuman Mammal	MLST.Klebsiella_pneumoniae.1117	Good	PRJNA749302	SAMN20362517	GCA_019900785.1	CP081891
K.pneumoniae_NY-06 strain not applicable/2016/Cow/USA	K.pneumoniae_NY-06 strain not applicable	Complete	not applicable	Mastitis-milk	2016-10-16	2016	USA	North America	USA		Bovine	Cow		Nonhuman Mammal		Good	PRJNA749302	SAMN20362516	GCA_019900805.1	CP081892
K.pneumoniae_K-1L/2019/Pig/China	K.pneumoniae_K-1L	Complete	K-1L		2019-05-12	2019	China	Asia	China:Guangxi		swine	Pig		Nonhuman Mammal	MLST.Klebsiella_pneumoniae.727	Good	PRJNA717148	SAMN18487815	GCA_020023465.1	CP072460,CP072461,CP072462
K.pneumoniae_b1-2L/2019/Pig/China	K.pneumoniae_b1-2L	Complete	b1-2L		2019-05-11	2019	China		China:Guangxi		swine	Pig		Nonhuman Mammal	MLST.Klebsiella_pneumoniae.727	Good	PRJNA717148	SAMN18487814	GCA_020172745.1	CP072456,CP072457,CP072458,CP072459
K.pneumoniae_SB612/2000/Environment/	K.pneumoniae_SB612	Complete	SB612		2000	2000			Netherlands		Water	Environment		Environment	MLST.Klebsiella_pneumoniae.133	Good	PRJNA768294	SAMN22024796	GCA_020525965.1	CP084830,CP084831,CP084840,CP084841,CP084842,CP084832,CP084833,CP084834,CP084835,CP084836,CP084837,CP084838
K.pneumoniae_SB615/2000/Environment/	K.pneumoniae_SB615	Complete	SB615		2000	2000			Netherlands		Water	Environment		Environment	MLST.Klebsiella_pneumoniae.62	Good	PRJNA768294	SAMN22024797	GCA_020525945.1	CP084829
K.pneumoniae_SB617/2000/Environment/	K.pneumoniae_SB617	Complete	SB617		2000	2000			Netherlands		Water	Environment		Environment	MLST.Klebsiella_pneumoniae.55	Good	PRJNA768294	SAMN22024798	GCA_020525905.1	CP084825,CP084826,CP084827,CP084828
K.pneumoniae_SB611/2000/Environment/	K.pneumoniae_SB611	Complete	SB611		2000	2000			Netherlands		Water	Environment		Environment		Good	PRJNA768294	SAMN22024795	GCA_020525985.1	CP084843,CP084844,CP084845,CP084846,CP084847,CP084848,CP084849,CP084850,CP084851
K.pneumoniae_ 200/2017/Pig/China	K.pneumoniae_ 200	Complete	200		2017-05	2017	China	Asia	China:Guangdong		Swine	Pig		Nonhuman Mammal	MLST.Klebsiella_pneumoniae.37	Good	PRJNA637160	SAMN15097741	GCA_021496545.1	CP055293
K.pneumoniae_ 46/2020/Chicken/China	K.pneumoniae_ 46	Complete	46	stool	2020	2020	China	Asia	China		Chicken	Chicken		Avian	MLST.Klebsiella_pneumoniae.11	Good	PRJNA780373	SAMN23139062	GCA_022559765.1	CP088120,CP088121,CP088122,CP088123,CP088124,CP088125
K.pneumoniae_ 57/2020/Chicken/China	K.pneumoniae_ 57	Complete	57	stool	2020	2020	China	Asia	China		Chicken	Chicken		Avian	MLST.Klebsiella_pneumoniae.11	Good	PRJNA780373	SAMN23139063	GCA_022559785.1	CP088126,CP088127,CP088128,CP088129,CP088130
K.pneumoniae_ K41/2020/Pig/China	K.pneumoniae_ K41	Complete	K41	China	2020	2020	China	Asia	China: Guangxi		Pig	Pig		Nonhuman Mammal	MLST.Klebsiella_pneumoniae.629	Good	PRJNA818063	SAMN26814915	GCA_022749475.1	CP094237
K.pneumoniae_ hvK2115/2019/Cow/China	K.pneumoniae_ hvK2115	Complete	hvK2115		2019-07-25	2019	China	Asia	China		Cow	Cow		Nonhuman Mammal	MLST.Klebsiella_pneumoniae.65	Good	PRJNA798585	SAMN25087048	GCA_023347665.1	CP091326,CP091327
K.pneumoniae_ Z0117KP0033/2017/Dog/South Korea	K.pneumoniae_ Z0117KP0033	Complete	Z0117KP0033		2017-09	2017	South Korea	Asia	South Korea		Canis lupus familiaris	Dog		Nonhuman Mammal	MLST.Klebsiella_pneumoniae.392	Good	PRJNA843104	SAMN28703773	GCA_023657635.1	CP098128,CP098127,CP098129,CP098130
K.pneumoniae_ Z0117KP0042/2017/Dog/South Korea	K.pneumoniae_ Z0117KP0042	Complete	Z0117KP0042		2017-11	2017	South Korea	Asia	South Korea		Canis lupus familiaris	Dog		Nonhuman Mammal	MLST.Klebsiella_pneumoniae.392	Good	PRJNA843104	SAMN28703774	GCA_023657615.1	CP098123,CP098124,CP098125,CP098126
K.pneumoniae_ Z0117KP0028/2017/Dog/South Korea	K.pneumoniae_ Z0117KP0028	Complete	Z0117KP0028		2017-09	2017	South Korea	Asia	South Korea		Canis lupus familiaris	Dog		Nonhuman Mammal	MLST.Klebsiella_pneumoniae.392	Good	PRJNA843104	SAMN28703772	GCA_023657655.1	CP098131,CP098132,CP098133,CP098134
K.pneumoniae_ Z0117KP0027/2017/Dog/South Korea	K.pneumoniae_ Z0117KP0027	Complete	Z0117KP0027		2017-09	2017	South Korea	Asia	South Korea		Canis lupus familiaris	Dog		Nonhuman Mammal	MLST.Klebsiella_pneumoniae.392	Good	PRJNA843104	SAMN28703771	GCA_023657675.1	CP098136,CP098135,CP098137,CP098138,CP098139
K.pneumoniae_ Z0117KP0025/2017/Dog/South Korea	K.pneumoniae_ Z0117KP0025	Complete	Z0117KP0025		2017-09	2017	South Korea	Asia	South Korea		Canis lupus familiaris	Dog		Nonhuman Mammal	MLST.Klebsiella_pneumoniae.392	Good	PRJNA843104	SAMN28703770	GCA_023657695.1	CP098141,CP098140,CP098142,CP098143,CP098144
K.pneumoniae_ Z0117KP0020/2017/Dog/South Korea	K.pneumoniae_ Z0117KP0020	Complete	Z0117KP0020		2017-08	2017	South Korea	Asia	South Korea		Canis lupus familiaris	Dog		Nonhuman Mammal	MLST.Klebsiella_pneumoniae.307	Good	PRJNA843104	SAMN28703769	GCA_023657715.1	CP098145,CP098146,CP098147,CP098148
K.pneumoniae_ Z0117KP0019/2017/Dog/South Korea	K.pneumoniae_ Z0117KP0019	Complete	Z0117KP0019		2017-08	2017	South Korea	Asia	South Korea		Canis lupus familiaris	Dog		Nonhuman Mammal	MLST.Klebsiella_pneumoniae.307	Good	PRJNA843104	SAMN28703768	GCA_023657735.1	CP098149,CP098150
K.pneumoniae_ Z0117KP0018/2017/Dog/South Korea	K.pneumoniae_ Z0117KP0018	Complete	Z0117KP0018		2017-08	2017	South Korea	Asia	South Korea		Canis lupus familiaris	Dog		Nonhuman Mammal	MLST.Klebsiella_pneumoniae.950	Good	PRJNA843104	SAMN28703767	GCA_023657755.1	CP098151,CP098152,CP098153
K.pneumoniae_ Z0117KP0017/2017/Dog/South Korea	K.pneumoniae_ Z0117KP0017	Complete	Z0117KP0017		2017-08	2017	South Korea	Asia	South Korea		Canis lupus familiaris	Dog		Nonhuman Mammal	MLST.Klebsiella_pneumoniae.950	Good	PRJNA843104	SAMN28703766	GCA_023657775.1	CP098154,CP098155,CP098156,CP098157,CP098158
K.pneumoniae_ Z0117KP0008/2017/Dog/South Korea	K.pneumoniae_ Z0117KP0008	Complete	Z0117KP0008		2017-07	2017	South Korea	Asia	South Korea		Canis lupus familiaris	Dog		Nonhuman Mammal	MLST.Klebsiella_pneumoniae.307	Good	PRJNA843104	SAMN28703765	GCA_023657795.1	CP098159,CP098160
K.pneumoniae_ Z0117KP0006/2017/Dog/South Korea	K.pneumoniae_ Z0117KP0006	Complete	Z0117KP0006		2017-07	2017	South Korea	Asia	South Korea		Canis lupus familiaris	Dog		Nonhuman Mammal	MLST.Klebsiella_pneumoniae.307	Good	PRJNA843104	SAMN28703763	GCA_023657815.1	CP098161,CP098162,CP098163,CP098164
K.pneumoniae_ Z0117KP0005/2017/Dog/South Korea	K.pneumoniae_ Z0117KP0005	Complete	Z0117KP0005		2017-07	2017	South Korea	Asia	South Korea		Canis lupus familiaris	Dog		Nonhuman Mammal	MLST.Klebsiella_pneumoniae.307	Good	PRJNA843104	SAMN28703762	GCA_023657835.1	CP098165,CP098166
K.pneumoniae_ Z0117KP0004/2017/Dog/South Korea	K.pneumoniae_ Z0117KP0004	Complete	Z0117KP0004		2017-07	2017	South Korea	Asia	South Korea		Canis lupus familiaris	Dog		Nonhuman Mammal	MLST.Klebsiella_pneumoniae.307	Good	PRJNA843104	SAMN28703761	GCA_023657855.1	CP098167,CP098168
K.pneumoniae_ Z0117KP0003/2017/Dog/South Korea	K.pneumoniae_ Z0117KP0003	Complete	Z0117KP0003		2017-07	2017	South Korea	Asia	South Korea		Canis lupus familiaris	Dog		Nonhuman Mammal	MLST.Klebsiella_pneumoniae.392	Good	PRJNA843104	SAMN28703760	GCA_023657875.1	CP098169,CP098170,CP098171,CP098172,CP098173,CP098174
K.pneumoniae_ Z0117KP0001/2017/Dog/South Korea	K.pneumoniae_ Z0117KP0001	Complete	Z0117KP0001		2017-07	2017	South Korea	Asia	South Korea		Canis lupus familiaris	Dog		Nonhuman Mammal	MLST.Klebsiella_pneumoniae.17	Good	PRJNA843104	SAMN28703759	GCA_023657895.1	CP098175,CP098176,CP098177
K.pneumoniae_ FF979/2018/Gray-headed flying fox/Australia	K.pneumoniae_ FF979	Complete	FF979		2018	2018	Australia	Oceania	Australia		Pteropus poliocephalus	Gray-headed flying fox		Nonhuman Mammal		Good	PRJNA646592	SAMN15547548	GCA_023703835.1	CP077806,CP077807,CP077808
K.pneumoniae_ FF923/2017/Gray-headed flying fox/Australia	K.pneumoniae_ FF923	Complete	FF923		2017	2017	Australia	Oceania	Australia		Pteropus poliocephalus	Gray-headed flying fox		Nonhuman Mammal		Good	PRJNA646592	SAMN15547552	GCA_023703855.1	CP077809
K.pneumoniae_ FF904/2017/Gray-headed flying fox/Australia	K.pneumoniae_ FF904	Complete	FF904		2017	2017	Australia	Oceania	Australia		Pteropus poliocephalus	Gray-headed flying fox		Nonhuman Mammal	MLST.Klebsiella_pneumoniae.105	Good	PRJNA646592	SAMN15547544	GCA_023703875.1	CP077810,CP077811
K.pneumoniae_ FF1076/2018/Gray-headed flying fox/Australia	K.pneumoniae_ FF1076	Complete	FF1076		2018	2018	Australia	Oceania	Australia		Pteropus poliocephalus	Gray-headed flying fox		Nonhuman Mammal		Good	PRJNA646592	SAMN15547553	GCA_023703915.1	CP077814,CP077815
K.pneumoniae_ FF1083/2018/Gray-headed flying fox/Australia	K.pneumoniae_ FF1083	Complete	FF1083		2018	2018	Australia	Oceania	Australia		Pteropus poliocephalus	Gray-headed flying fox		Nonhuman Mammal		Good	PRJNA646592	SAMN15547546	GCA_023703895.1	CP077812,CP077813
K.pneumoniae_ FF1043/2018/Gray-headed flying fox/Australia	K.pneumoniae_ FF1043	Complete	FF1043		2018	2018	Australia	Oceania	Australia		Pteropus poliocephalus	Gray-headed flying fox		Nonhuman Mammal		Good	PRJNA646592	SAMN15547569	GCA_023703935.1	CP077816,CP077817
K.pneumoniae_ FF1023/2018/Gray-headed flying fox/Australia	K.pneumoniae_ FF1023	Complete	FF1023		2018	2018	Australia	Oceania	Australia		Pteropus poliocephalus	Gray-headed flying fox		Nonhuman Mammal		Good	PRJNA646592	SAMN15547571	GCA_023703955.1	CP077818,CP077819
K.pneumoniae_ FF1013/2018/Gray-headed flying fox/Australia	K.pneumoniae_ FF1013	Complete	FF1013		2018	2018	Australia	Oceania	Australia		Pteropus poliocephalus	Gray-headed flying fox		Nonhuman Mammal	MLST.Klebsiella_pneumoniae.661	Good	PRJNA646592	SAMN15547568	GCA_023703975.1	CP077820
K.pneumoniae_ FF1010/2018/Gray-headed flying fox/Australia	K.pneumoniae_ FF1010	Complete	FF1010		2018	2018	Australia	Oceania	Australia		Pteropus poliocephalus	Gray-headed flying fox		Nonhuman Mammal	MLST.Klebsiella_pneumoniae.1412	Good	PRJNA646592	SAMN15547545	GCA_023703995.1	CP077821,CP077822
K.pneumoniae_ FF1009/2018/Gray-headed flying fox/Australia	K.pneumoniae_ FF1009	Complete	FF1009		2018	2018	Australia	Oceania	Australia		Pteropus poliocephalus	Gray-headed flying fox		Nonhuman Mammal	MLST.Klebsiella_pneumoniae.1017	Good	PRJNA646592	SAMN15547541	GCA_023704015.1	CP077824,CP077825
K.pneumoniae_ THK/2021/Tilapia/India	K.pneumoniae_ THK	Complete	THK		2021-12-26	2021	India	Asia	India:Kerala,Chertala		Tilapia	Tilapia		Fish	MLST.Klebsiella_pneumoniae.1787	Good	PRJNA851948	SAMN29257229	GCA_024167825.1	CP100129
K.pneumoniae_ LH99-d/2022/Chicken/Switzerland	K.pneumoniae_ LH99-d	Complete	LH99-d	pooled poultry feces	2022	2022	Switzerland	Europe	Switzerland		Gallus gallus domesticus	Chicken		Avian	MLST.Klebsiella_pneumoniae.427	Good	PRJNA855630	SAMN29499324	GCA_024223795.1	CP100478,CP100479,CP100480,CP100481
K.pneumoniae_ LH50-a/2022/Chicken/Switzerland	K.pneumoniae_ LH50-a	Complete	LH50-a	pooled poultry feces	2022	2022	Switzerland	Europe	Switzerland		Gallus gallus domesticus	Chicken		Avian	MLST.Klebsiella_pneumoniae.2053	Good	PRJNA855630	SAMN29499316	GCA_024224875.1	CP100511,CP100512,CP100513,CP100514
K.pneumoniae_ LH09-d/2022/Chicken/Switzerland	K.pneumoniae_ LH09-d	Complete	LH09-d	pooled poultry feces	2022	2022	Switzerland	Europe	Switzerland		Gallus gallus domesticus	Chicken		Avian	MLST.Klebsiella_pneumoniae.20	Good	PRJNA855630	SAMN29499311	GCA_024226435.1	CP100542,CP100543
K.pneumoniae_ LH13-d/2022/Chicken/Switzerland	K.pneumoniae_ LH13-d	Complete	LH13-d	pooled poultry feces	2022	2022	Switzerland	Europe	Switzerland		Gallus gallus domesticus	Chicken		Avian	MLST.Klebsiella_pneumoniae.427	Good	PRJNA855630	SAMN29499314	GCA_024226755.1	CP100520,CP100521,CP100522,CP100523,CP100524
K.pneumoniae_ LH35-d/2022/Chicken/Switzerland	K.pneumoniae_ LH35-d	Complete	LH35-d	pooled poultry feces	2022	2022	Switzerland	Europe	Switzerland		Gallus gallus domesticus	Chicken		Avian	MLST.Klebsiella_pneumoniae.2053	Good	PRJNA855630	SAMN29499315	GCA_024227055.1	CP100515,CP100516,CP100517,CP100518,CP100519
K.pneumoniae_ KPA1/2020/Dog/Thailand	K.pneumoniae_ KPA1	Complete	KPA1		2020-07-18	2020	Thailand	Asia	Thailand: Bangkok		Dog	Dog		Nonhuman Mammal	MLST.Klebsiella_pneumoniae.16	Good	PRJNA859500	SAMN29785854	GCA_024505665.1	CP101877,CP101878,CP101879,CP101880,CP101881,CP101882,CP101883
K.pneumoniae_ KPA2/2020/Dog/Thailand	K.pneumoniae_ KPA2	Complete	KPA2	Small Animal Hospital, Chulalongkorn University	2020-09-01	2020	Thailand	Asia	Thailand: Bangkok		Dog	Dog		Nonhuman Mammal	MLST.Klebsiella_pneumoniae.147	Good	PRJNA870671	SAMN30381623	GCA_024750555.1	CP102987,CP102988,CP102989,CP102990,CP102991,CP102992
K.pneumoniae_ KPA3/2018/Dog/Thailand	K.pneumoniae_ KPA3	Complete	KPA3	Small Animal Hospital, Chulalongkorn University	2018-11-28	2018	Thailand	Asia	Thailand: Bangkok		Dog	Dog		Nonhuman Mammal	MLST.Klebsiella_pneumoniae.15	Good	PRJNA870675	SAMN30381632	GCA_024750575.1	CP102993,CP102994,CP102995
K.pneumoniae_ MI01_K/2021/Goat/India	K.pneumoniae_ MI01_K	Complete	MI01_K	intestinal tissue	2021	2021	India	Asia	India		Capra aegagrus hircus	Goat		Nonhuman Mammal	MLST.Klebsiella_pneumoniae.29	Good	PRJNA737586	SAMN19717179	GCA_024758605.1	CP084502,CP084503,CP084504,CP084505
K.pneumoniae_ USDA-ARS-USMARC-52099/2013/Cow/USA	K.pneumoniae_ USDA-ARS-USMARC-52099	Complete	USDA-ARS-USMARC-52099	feedlot	2013-10-04	2013	USA	North America	USA:Kansas		Bos taurus	Cow	5-7 months	Nonhuman Mammal	MLST.Klebsiella_pneumoniae.1106	Good	PRJNA281531	SAMN30466961	GCA_025200575.1	CP104110,CP104111
K.pneumoniae_ Kpn1695/2020/gray wolf/Belgium	K.pneumoniae_ Kpn1695	Complete	Kpn1695	Brain and liver	2020-06-12	2020	Belgium	Europe	Belgium		Canis lupus	gray wolf		Nonhuman Mammal	MLST.Klebsiella_pneumoniae.11	Good	PRJNA870711	SAMN30383277	GCA_025723265.1	CP103301,CP103302,CP103303,CP103304
K.pneumoniae_ IMT44613/2018/Horse/Germany	K.pneumoniae_ IMT44613	Complete	IMT44613	wound swab	2018-01-19	2018	Germany	Europe	Germany		Equus	Horse		Nonhuman Mammal	MLST.Klebsiella_pneumoniae.307	Good	PRJNA862336	SAMN30667246	GCA_025837075.1	CP104766,CP104767
K.pneumoniae_ EGKP6/2015/Cow/Egypt	K.pneumoniae_ EGKP6	Complete	EGKP6	feces from livestock farm	2015	2015	Egypt	Africa	Egypt:Giza		Cattle	Cow		Nonhuman Mammal	MLST.Klebsiella_pneumoniae.17	Good	PRJNA593981	SAMN14858807	GCA_017161155.1	CP053358,CP053359,CP053360,CP053361,CP053362,CP053363
K.pneumoniae_ EGKP7/2015/Chicken/Egypt	K.pneumoniae_ EGKP7	Complete	EGKP7	chicken-internal organs from poultry farm	2015	2015	Egypt	Africa	Egypt:Giza		Chicken	Chicken		Avian	MLST.Klebsiella_pneumoniae.17	Good	PRJNA593981	SAMN14082726	GCA_017161485.1	CP048778,CP048779,CP048780,CP048781,CP048782,CP048783
K.pneumoniae_ CF_L2_IN/2022/Cow/India	K.pneumoniae_ CF_L2_IN	Complete	CF_L2_IN	feces	2022-01-22	2022	India	Asia	India:Punjab		Cattle	Cow		Nonhuman Mammal	MLST.Klebsiella_pneumoniae.160	Good	PRJNA943588	SAMN33731862	GCA_029369825.1	CP120218
K.pneumoniae_ CF_L1_IN/2022/Cow/India	K.pneumoniae_ CF_L1_IN	Complete	CF_L1_IN	feces	2022-01-16	2022	India	Asia	India:Punjab		Cattle	Cow		Nonhuman Mammal		Good	PRJNA943588	SAMN33731861	GCA_029369845.1	CP120219
K.pneumoniae_ PF_L2_IN/2022/Poultry/India	K.pneumoniae_ PF_L2_IN	Complete	PF_L2_IN	feces	2022-02-24	2022	India	Asia	India:Punjab		Poultry	Poultry		Avian		Good	PRJNA943594	SAMN33731973	GCA_029370205.1	CP120221
K.pneumoniae_ PF_L1_IN/2022/Poultry/India	K.pneumoniae_ PF_L1_IN	Complete	PF_L1_IN	feces	2022-02-19	2022	India	Asia	India:Punjab		Poultry	Poultry		Avian	MLST.Klebsiella_pneumoniae.147	Good	PRJNA943594	SAMN33731972	GCA_029370365.1	CP120222
K.pneumoniae_ YZ22CS072/2022/Chicken/China	K.pneumoniae_ YZ22CS072	Complete	YZ22CS072	chicken intestinal contents	2022-06-04	2022	China	Asia	China:Yangzhou		Chicken	Chicken		Avian		Good	PRJNA893449	SAMN31425346	GCA_030271915.1	CP110150,CP110151,CP110152
K.pneumoniae_ YZ22CS070/2022/Chicken/China	K.pneumoniae_ YZ22CS070	Complete	YZ22CS070	chicken intestinal contents	2022-06-04	2022	China	Asia	China:Yangzhou		Chicken	Chicken		Avian		Good	PRJNA893449	SAMN31425342	GCA_030272015.1	CP110265,CP110266,CP110267
K.pneumoniae_ YZ22CS094/2022/Chicken/China	K.pneumoniae_ YZ22CS094	Complete	YZ22CS094	chicken intestinal contents	2022-06-04	2022	China	Asia	China:Yangzhou		Chicken	Chicken		Avian		Good	PRJNA893449	SAMN31425922	GCA_030271975.1	CP110167,CP110168,CP110169
K.pneumoniae_ YZ22PK089/2022/Pig/China	K.pneumoniae_ YZ22PK089	Complete	YZ22PK089	pork	2022-05-30	2022	China	Asia	China:Yangzhou		Pig	Pig		Nonhuman Mammal	MLST.Klebsiella_pneumoniae.1	Good	PRJNA893449	SAMN31426126	GCA_030271995.1	CP110170,CP110171,CP110172,CP110173,CP110174,CP110175
K.pneumoniae_ YZ22CS089/2022/Chicken/China	K.pneumoniae_ YZ22CS089	Complete	YZ22CS089	chicken intestinal contents	2022-06-04	2022	China	Asia	China:Yangzhou		Chicken	Chicken		Avian	MLST.Klebsiella_pneumoniae.15	Good	PRJNA893449	SAMN31425696	GCA_030271955.1	CP110160,CP110161,CP110162,CP110163,CP110164,CP110165,CP110166
K.pneumoniae_ YZ22CK024/2022/Chicken/China	K.pneumoniae_ YZ22CK024	Complete	YZ22CK024	chicken meat	2022-03-07	2022	China	Asia	China:Yangzhou		Chicken	Chicken		Avian	MLST.Klebsiella_pneumoniae.580	Good	PRJNA893449	SAMN31425245	GCA_030271875.1	CP110145,CP110146,CP110147
K.pneumoniae_ YZ22CS023/2022/Chicken/China	K.pneumoniae_ YZ22CS023	Complete	YZ22CS023	chicken intestinal contents	2022-06-04	2022	China	Asia	China:Yangzhou		Chicken	Chicken		Avian	MLST.Klebsiella_pneumoniae.1944	Good	PRJNA893449	SAMN31425316	GCA_030271895.1	CP110148,CP110149
K.pneumoniae_ YZ22CS088/2022/Chicken/China	K.pneumoniae_ YZ22CS088	Complete	YZ22CS088	chicken intestinal contents	2022-06-04	2022	China	Asia	China:Yangzhou		Chicken	Chicken		Avian	MLST.Klebsiella_pneumoniae.15	Good	PRJNA893449	SAMN31425487	GCA_030271935.1	CP110153,CP110154,CP110155,CP110156,CP110157,CP110158,CP110159
K.pneumoniae_ KP1/2021/Pig/China	K.pneumoniae_ KP1	Complete	KP1	pig farm	2021-05-30	2021	China	Asia	China		Swine	Pig		Nonhuman Mammal	MLST.Klebsiella_pneumoniae.1537	Good	PRJNA994841	SAMN36450218	GCA_030534295.1	CP130561,CP130562,CP130563
K.pneumoniae_ GYF20/2022/Chicken/China	K.pneumoniae_ GYF20	Complete	GYF20		2022-12	2022	China	Asia	China: Jiangsu		Broiler	Chicken		Avian	MLST.Klebsiella_pneumoniae.896	Good	PRJNA983216	SAMN37682765	GCA_032680825.1	CP136254,CP136253,CP136256,CP136255
K.pneumoniae_ GYA12/2022/Chicken/China	K.pneumoniae_ GYA12	Complete	GYA12		2022-12	2022	China	Asia	China: Jiangsu		Broiler	Chicken		Avian	MLST.Klebsiella_pneumoniae.896	Good	PRJNA983216	SAMN37682764	GCA_032680845.1	CP136252,CP136251,CP136250,CP136249
K.pneumoniae_ 26/2020/Chicken/China	K.pneumoniae_ 26	Complete	26	manure	2020	2020	China	Asia	China		Chicken	Chicken		Avian	MLST.Klebsiella_pneumoniae.11	Good	PRJNA1046729	SAMN38508345	GCA_034565915.1	CP140766,CP140769,CP140770,CP140768,CP140767
K.pneumoniae_ 29/2020/Chicken/China	K.pneumoniae_ 29	Complete	29	manure	2020	2020	China	Asia	China		Chicken	Chicken		Avian	MLST.Klebsiella_pneumoniae.11	Good	PRJNA1046729	SAMN38508346	GCA_034564955.1	CP140760,CP140762,CP140764,CP140765,CP140763,CP140761
K.pneumoniae_ NXQY01/2020/Chicken/China	K.pneumoniae_ NXQY01	Complete	NXQY01		2020-04	2020	China	Asia	China: NingXia		Gallus gallus	Chicken		Avian	MLST.Klebsiella_pneumoniae.15	Good	PRJNA1067413	SAMN39526338	GCA_037126195.1	CP146993,CP146994,CP146995,CP146996,CP146997,CP146998,CP146999
K.pneumoniae_ KC-Pl-HB1/2017/spotted seal/South Korea	K.pneumoniae_KC-Pl-HB1	Complete	KC-Pl-HB1	blood	2017-04	2017	South Korea	Asia	South Korea: Yellow sea		Phoca largha	spotted seal		Sea Mammal	MLST.Klebsiella_pneumoniae.375	Good	PRJNA480538	SAMN09638204	GCA_003330945.1	CP030923,CP030924
